# Supplementary material for: Generation of Single-Cell Transcript Variability by Repression
Source: Curr Biol. 2017 Jun 19;27(12):1811–1817.e3. doi: 10.1016/j.cub.2017.05.028 (PMC5483230; doi:10.1016/j.cub.2017.05.028)
Supplement: Data S1. Raw Read Counts [file mmc2.csv]

Outlier cells excluded from downstream analysis are marked with (*)
	0h1_1	0h1_2	0h1_3	0h1_4	0h1_5	0h1_6	0h1_7	0h1_8	0h1_9	0h1_10	0h1_11	0h1_12	0h1_13	0h1_14	0h1_15	0h1_16	0h1_17	0h1_18	0h1_19	0h1_20	0h1_21	0h1_22	0h1_23	0h1_24	0h1_25	0h1_26	0h1_27	0h1_28	0h1_29	0h1_30	0h1_31	0h1_32	0h1_33	0h1_34	0h1_35	0h1_36	0h1_37	0h1_38	0h1_39	0h1_40	0h1_41	0h2_1	0h2_2	0h2_3	0h2_4	0h2_5	0h2_6	0h2_7	0h2_8
DDB0237335	0	0	0	0	0	0	0	0	0	0	0	0	0	0	0	0	0	0	0	0	0	0	0	0	0	0	0	0	0	0	0	0	0	0	0	0	0	0	0	0	0	0	0	0	0	0	0	0	0
DDB0237401	0	0	0	0	0	0	0	0	0	0	0	0	0	0	0	0	0	0	0	0	0	0	0	0	0	0	0	0	0	0	0	0	0	0	0	0	0	0	0	0	0	0	0	0	0	0	0	0	0
DDB0237402	32	142	53	170	80	86	13	204	102	8	32	8	3	127	56	0	76	31	132	209	136	0	276	126	57	280	251	300	33	28	51	65	89	47	87	125	342	96	74	19	166	119	23	25	16	13	37	33	14
DDB0237403	0	0	0	0	0	0	0	0	0	0	0	0	0	0	0	0	0	0	0	0	0	0	0	0	0	0	0	0	0	0	0	0	0	0	0	0	0	0	0	0	0	0	0	0	0	0	0	0	0
DDB0237404	0	0	0	0	0	0	0	0	0	0	0	0	0	0	0	1	0	0	0	0	0	0	0	0	0	0	0	0	0	0	0	0	0	0	0	0	0	0	0	0	0	0	0	0	0	0	0	0	0
DDB0237405	0	0	75	6	0	55	6	0	0	0	0	0	1	0	1	0	2	0	0	5	1	0	0	49	1	46	51	0	0	0	92	0	0	2	0	13	0	2	4	0	35	0	19	3	0	0	7	8	5
DDB0237406	0	0	0	4	0	0	1	0	0	0	2	3	0	0	0	0	0	0	0	0	3	0	1	0	0	4	0	0	8	0	0	0	0	0	16	0	0	0	0	1	0	2	0	0	0	0	0	0	0
DDB0237407	0	0	0	0	0	0	0	0	0	0	0	0	0	0	0	0	0	0	0	0	0	0	0	0	0	0	0	0	0	0	0	0	0	0	0	0	0	0	0	0	0	0	0	0	0	0	0	0	0
DDB0237408	0	0	0	0	0	0	0	4	0	0	0	0	0	0	0	0	0	0	0	0	0	0	0	0	0	0	0	0	0	0	0	0	0	0	0	0	0	0	0	0	0	0	0	0	0	0	0	0	0
DDB0237409	0	0	0	0	0	0	0	0	0	0	0	0	0	0	0	0	0	0	0	0	0	0	0	0	0	0	0	0	0	0	0	0	0	0	0	0	0	0	0	0	0	0	0	0	0	0	0	0	0
DDB0237410	0	0	0	0	0	0	0	0	0	0	0	0	0	0	0	0	0	0	0	0	0	0	0	0	0	0	0	0	0	0	0	0	0	0	0	0	0	0	0	0	0	0	0	0	0	0	0	0	0
DDB0237411	0	0	0	0	0	0	0	0	0	0	0	0	0	0	0	0	0	0	0	0	0	0	0	0	0	0	0	0	0	0	0	0	0	0	0	0	0	0	0	0	0	0	0	2	0	0	0	0	0
DDB0237412	0	0	0	0	0	0	0	0	0	0	0	0	0	0	0	0	0	0	0	0	0	0	0	0	0	0	0	0	0	0	0	0	0	0	0	0	0	0	0	0	0	0	0	0	0	0	0	0	0
DDB0237413	0	0	0	0	0	0	0	0	0	0	0	0	0	0	0	0	0	0	0	0	0	0	0	0	0	0	0	0	0	0	0	0	0	0	0	0	0	0	0	0	0	0	0	0	0	0	0	0	0
DDB0237414	1	3	1	0	0	0	0	0	0	2	1	1	3	5	2	0	1	0	0	2	1	2	0	0	0	1	0	2	2	0	0	1	0	0	0	2	0	0	1	0	0	0	0	0	0	0	0	0	0
DDB0237415	0	0	0	0	0	0	0	0	0	0	1	0	0	0	0	0	0	0	0	0	0	0	0	0	0	0	0	0	0	0	0	0	0	0	2	0	0	0	0	1	0	0	0	0	0	0	0	0	0
DDB0237416	6	0	6	12	7	3	1	15	3	1	3	0	4	9	0	8	17	6	0	6	0	6	7	0	2	18	0	14	6	8	0	7	2	4	1	2	2	0	0	7	7	0	1	0	0	0	0	2	0
DDB0237417	0	0	0	0	0	0	0	0	1	2	0	0	0	0	2	0	0	0	1	0	1	0	0	3	0	0	0	0	0	0	0	0	0	0	0	0	0	0	0	10	0	0	0	0	0	0	0	0	1
DDB0237418	0	0	0	11	0	0	0	8	0	1	7	0	0	0	0	0	1	0	6	0	0	0	0	6	6	0	0	2	0	0	0	0	0	0	0	0	12	0	0	0	0	0	0	1	0	1	0	0	0
DDB0237419	0	0	0	0	0	0	0	0	0	0	0	0	0	6	0	0	0	0	0	0	0	0	0	0	0	0	0	1	0	0	0	0	0	0	0	0	0	0	0	0	0	0	0	0	0	0	0	0	0
DDB0237420	0	0	0	0	0	0	0	0	1	0	0	0	0	0	0	0	0	0	0	0	0	0	0	0	0	0	0	0	0	0	0	0	0	0	0	0	0	0	0	0	0	0	0	0	0	0	0	0	0
DDB0237421	0	0	0	0	0	0	0	0	0	0	0	0	0	0	0	0	0	0	0	0	0	0	0	0	0	0	0	0	0	0	0	0	0	0	0	0	0	0	0	0	0	0	0	0	0	0	0	0	0
DDB0237422	0	0	0	0	0	0	0	0	0	0	0	0	0	0	0	0	0	0	0	0	0	0	0	0	0	0	0	0	0	0	0	0	0	0	0	0	0	0	0	0	0	0	0	0	0	0	0	0	0
DDB0237423	18	6	0	1	0	2	44	71	0	46	28	10	53	3	1	24	2	9	9	45	7	4	0	23	17	47	8	38	27	14	30	4	3	0	2	1	2	16	21	3	16	0	0	0	1	0	2	0	0
DDB0237424	0	0	0	0	0	0	0	0	0	0	0	0	0	0	0	0	0	0	4	0	0	0	0	0	0	0	0	0	0	0	0	0	0	0	0	0	0	0	0	0	0	0	0	0	0	0	0	0	0
DDB0237425	0	5	0	0	0	0	0	0	0	0	0	8	0	0	0	0	0	0	0	6	1	0	0	8	0	0	0	0	0	0	0	0	0	0	0	0	0	0	0	7	0	1	0	0	0	0	0	0	0
DDB0237426	0	0	0	0	0	0	0	0	0	0	0	0	0	0	0	0	0	0	0	0	0	0	0	0	0	0	0	0	0	0	0	0	0	0	0	0	0	4	0	0	0	0	0	1	0	0	0	1	0
DDB0237427	0	0	0	0	0	0	0	0	0	0	0	0	0	0	0	0	0	0	0	0	0	0	0	0	0	0	0	0	0	0	0	0	0	0	0	0	0	0	0	0	0	0	0	0	0	0	0	0	0
DDB0237428	0	0	0	0	0	0	0	0	0	0	0	0	0	0	0	0	0	0	0	0	0	0	0	0	0	0	0	0	0	0	0	0	0	0	0	0	0	0	0	0	0	0	0	0	0	0	0	0	0
DDB0237429	0	0	0	0	0	0	0	0	0	0	0	0	0	0	0	0	0	0	0	0	0	0	0	0	0	0	0	0	0	0	0	0	0	0	0	0	0	0	0	0	0	0	0	0	0	0	0	0	0
DDB0237430	0	0	2	0	0	1	3	0	0	6	1	0	0	0	0	0	5	1	0	0	0	1	0	0	0	0	0	4	0	0	0	0	0	0	0	0	0	0	0	9	4	0	0	0	0	0	1	0	0
DDB0237431	0	0	0	0	0	0	0	0	0	0	0	0	0	0	0	0	0	24	0	0	0	0	0	0	25	0	0	0	0	0	0	0	0	0	0	0	0	0	0	0	0	0	0	0	1	3	0	0	0
DDB0237432	0	0	0	0	0	0	0	0	0	0	0	0	0	0	0	0	0	0	0	0	0	0	0	0	0	0	0	0	0	0	0	0	0	0	0	0	0	0	0	0	0	0	0	0	0	0	0	0	0
DDB0237433	251	123	141	148	128	132	103	94	4	578	235	74	158	446	311	13	7	232	4	101	259	51	155	48	115	222	141	264	59	179	78	112	106	64	52	103	141	55	108	61	233	14	47	19	31	5	22	33	27
DDB0237434	0	0	0	0	0	0	0	0	0	0	0	0	0	0	0	0	0	32	0	0	0	3	0	0	0	0	0	0	0	0	48	0	0	0	0	0	0	0	0	0	0	0	4	0	0	0	0	0	1
DDB0237435	0	0	0	0	0	0	0	0	0	0	0	0	0	0	0	0	0	0	0	0	0	0	0	0	0	0	0	0	0	0	0	0	0	0	0	0	0	0	0	0	0	0	0	0	0	0	0	0	0
DDB0237436	0	0	0	0	0	0	0	0	0	0	0	0	0	0	0	0	0	0	0	0	0	0	0	0	0	0	0	0	0	0	0	0	0	0	0	0	0	0	0	0	0	0	0	0	0	0	0	0	0
DDB0237438	0	0	0	0	0	0	0	0	0	0	0	0	0	0	0	0	0	0	0	0	0	0	0	0	0	0	0	0	0	0	0	0	0	0	0	0	0	0	0	0	0	0	0	0	0	0	0	0	0
DDB0237439	0	0	0	0	0	0	0	0	0	2	0	0	0	4	0	0	0	0	0	0	0	0	0	0	0	0	0	0	0	0	0	0	0	0	0	0	0	0	0	0	0	0	0	0	0	0	0	0	0
DDB0237440	0	0	0	0	2	0	3	0	0	1	0	0	39	0	0	0	0	0	0	0	0	0	0	1	0	0	10	0	60	0	0	0	9	0	1	7	25	5	26	0	50	0	0	0	0	0	2	1	1
DDB0237441	0	0	0	0	0	0	0	0	0	0	0	0	0	0	0	0	0	0	0	0	0	0	0	0	0	0	0	0	0	0	0	0	0	0	0	0	0	0	0	0	0	0	0	0	0	0	0	0	0
DDB0237442	0	0	0	0	0	0	0	0	0	0	0	0	0	0	0	0	0	0	0	0	0	0	0	0	0	0	0	0	0	0	0	0	0	0	0	0	0	0	0	0	0	0	0	0	0	0	0	0	0
DDB0237443	0	0	0	0	0	0	0	0	0	0	0	0	0	0	0	0	0	0	0	0	0	0	0	0	0	0	0	0	0	0	0	0	0	0	0	0	0	0	0	0	0	0	0	0	0	0	0	0	0
DDB0237444	0	0	0	0	0	0	0	0	0	0	0	3	0	0	0	0	0	0	0	0	0	0	0	0	0	0	0	0	0	0	0	0	0	1	0	0	0	0	0	0	0	0	0	0	0	3	0	1	1
DDB0237445	0	7	0	1	0	0	0	0	0	1	0	0	0	2	0	0	0	2	0	0	0	2	0	0	0	1	0	2	0	11	0	0	0	3	3	0	0	0	0	0	1	0	0	0	0	0	0	0	1
DDB0237446	0	0	0	0	0	0	0	0	0	0	0	0	0	0	0	0	0	0	0	0	0	0	3	0	0	0	0	0	0	0	0	0	0	0	0	0	0	0	0	1	0	0	0	0	0	0	0	0	0
DDB0237447	0	1	0	0	0	0	0	0	0	0	1	0	0	0	0	0	0	0	0	0	0	0	0	0	0	0	0	0	0	0	0	0	0	0	0	0	1	0	0	0	0	0	0	0	0	0	0	0	0
DDB0237448	0	0	0	0	0	0	0	0	0	0	0	0	0	0	0	0	0	0	0	0	0	0	0	0	0	0	0	0	0	0	0	0	0	0	0	0	0	0	0	0	0	0	0	0	0	0	0	0	0
DDB0237449	0	0	0	0	0	0	0	0	0	0	0	0	0	0	0	0	0	0	0	0	0	0	0	0	0	0	0	0	0	0	0	0	0	0	0	0	0	0	0	0	0	0	0	0	0	0	0	0	0
DDB0237450	0	0	0	0	0	0	0	0	0	0	0	0	0	0	0	0	2	0	0	0	0	0	0	0	0	0	0	0	0	0	0	0	1	0	0	0	0	0	0	0	0	0	0	0	0	0	0	0	0
DDB0237451	0	0	0	0	0	0	0	0	0	0	0	0	0	0	0	0	0	0	0	0	0	0	0	0	0	0	0	0	0	0	0	0	0	0	0	0	0	0	0	0	0	0	0	0	0	0	0	0	0
DDB0237452	9	1	72	0	2	140	22	49	64	1	1	0	92	0	0	0	6	3	99	67	3	1	0	41	0	3	0	54	0	0	125	20	22	0	52	15	21	59	4	37	15	10	0	0	0	0	0	0	12
DDB0237453	0	7	2	0	0	3	1	0	0	0	0	0	0	0	0	0	0	0	0	0	0	0	4	0	0	0	0	0	0	0	0	0	0	0	0	0	0	1	2	0	0	1	4	2	0	0	0	0	1
DDB0237454	0	0	0	0	0	0	0	0	0	0	0	0	0	0	0	0	0	0	0	0	0	0	0	0	0	0	0	0	0	0	0	0	0	0	0	0	0	0	0	0	0	0	0	0	0	0	0	0	0
DDB0237455	0	0	0	0	0	0	0	0	0	0	0	0	0	0	0	0	0	0	0	0	0	0	0	0	0	0	0	0	0	0	0	0	0	0	0	0	0	0	0	0	0	0	0	0	0	0	0	0	0
DDB0237456	0	0	0	2	0	0	0	0	1	0	0	0	0	0	0	0	0	0	0	0	0	0	0	22	0	0	0	0	0	0	0	1	0	0	1	0	0	7	0	0	0	0	0	0	0	0	0	3	0
DDB0237457	0	0	0	0	0	0	0	0	0	0	2	0	0	0	0	0	0	0	0	0	0	0	0	0	0	0	0	0	0	0	0	3	0	0	0	0	0	0	0	0	0	0	0	0	0	0	0	0	0
DDB0237458	0	0	0	0	0	0	0	0	0	0	0	0	0	0	0	0	0	57	0	0	0	0	0	0	0	0	0	0	0	0	0	0	0	0	0	0	0	0	0	0	0	0	0	0	0	0	0	0	0
DDB0237459	0	0	0	0	0	0	0	2	0	0	0	0	0	0	0	0	0	0	0	0	0	0	0	0	0	0	0	0	0	0	0	0	0	0	0	1	0	0	0	0	0	0	0	0	0	0	0	0	0
DDB0237460	0	0	0	0	0	0	0	0	0	0	0	0	0	0	0	0	0	0	0	0	0	0	5	0	0	0	0	0	0	0	0	0	0	0	0	0	1	0	2	0	0	0	0	0	0	0	0	0	0
DDB0237461	0	0	0	3	0	7	0	0	0	4	0	0	0	0	0	0	0	0	0	0	0	0	0	0	0	6	0	25	0	5	0	0	0	0	0	4	0	0	0	0	0	4	4	0	0	0	0	1	0
DDB0237462	0	0	0	0	0	0	0	0	0	0	0	1	0	0	0	0	0	2	0	0	0	0	0	0	0	0	0	0	0	0	0	0	0	0	0	0	0	0	0	0	0	0	0	0	0	0	0	0	0
DDB0237463	0	0	0	0	0	0	0	0	0	3	1	0	3	0	0	0	0	0	0	0	0	0	0	0	0	0	0	0	0	0	0	0	0	0	0	0	3	0	0	0	0	0	0	0	0	0	0	0	0
DDB0237464	0	0	0	0	1	0	0	0	0	0	0	0	0	0	0	0	0	0	0	0	0	0	0	0	0	0	0	0	0	0	0	0	0	0	0	0	0	0	0	0	0	0	0	0	0	0	0	0	0
DDB0237715	0	0	0	0	0	0	0	0	0	0	0	0	0	0	0	0	0	0	0	0	0	0	0	0	0	0	0	0	0	0	0	0	0	0	0	0	0	0	0	0	0	0	0	0	0	0	0	0	0
DDB0237743	0	0	0	0	0	0	0	0	0	0	0	0	0	0	0	0	0	0	0	0	0	0	0	0	0	0	0	0	0	0	0	0	0	0	0	0	0	0	0	0	0	0	0	0	0	0	0	0	0
DDB0237776	0	0	0	0	0	0	0	0	0	0	0	0	0	0	0	0	0	0	0	0	0	0	0	0	0	0	0	0	0	0	0	0	0	0	0	0	0	0	0	0	0	0	0	0	0	0	0	0	0
DDB0237781	0	0	0	0	0	0	0	0	0	0	0	0	0	0	0	0	0	0	0	0	0	0	0	0	0	0	0	0	0	0	0	0	0	0	0	0	0	0	0	0	0	0	0	0	0	0	0	0	0
DDB0237805	0	0	0	0	0	0	0	0	0	7	0	0	0	0	0	0	0	0	0	0	0	0	0	0	0	0	24	0	0	0	0	0	1	0	0	0	0	0	0	0	0	0	0	83	0	0	74	0	28
DDB0237837	0	0	0	0	0	0	0	0	0	0	0	0	0	0	0	0	0	0	0	0	0	0	0	0	0	0	0	0	0	0	0	0	1	0	0	0	0	0	0	0	0	0	0	0	0	0	0	0	0
DDB0238026	0	0	0	0	0	0	0	0	0	10	3	0	0	0	0	0	0	5	0	3	0	0	0	0	0	0	0	0	0	3	0	12	0	0	0	0	0	0	4	0	0	0	0	0	0	0	0	0	0
DDB0238165	0	0	0	0	0	0	0	0	0	0	0	0	0	0	0	0	0	0	0	2	0	0	0	0	0	0	0	0	0	0	0	0	0	0	0	0	0	0	0	0	0	0	0	0	0	0	0	0	0
DDB0238252	0	0	0	0	0	0	0	0	0	0	0	0	0	0	0	0	0	0	0	0	0	0	0	0	0	0	0	0	0	0	0	0	0	0	0	0	0	0	0	0	0	0	0	0	0	0	0	0	0
DDB0238254	0	0	0	0	0	0	0	0	0	0	0	0	0	0	0	0	0	0	0	0	0	0	0	0	0	0	0	0	0	0	0	1	0	0	0	0	0	0	1	0	0	0	0	0	0	0	0	0	0
DDB0238295	0	0	0	0	0	0	0	0	0	0	0	0	0	0	0	0	0	0	0	0	0	0	0	0	0	0	0	0	0	0	0	0	0	0	0	0	0	0	0	0	0	0	0	0	0	0	0	0	0
DDB0238423	0	0	0	0	0	0	0	0	0	0	0	0	0	0	0	0	0	0	0	0	0	0	0	0	0	0	0	0	0	0	0	0	0	0	0	0	1	0	0	0	0	0	0	0	0	0	0	0	0
DDB0238510	0	0	5	0	11	0	0	0	0	0	0	4	0	0	0	11	1	0	0	0	1	0	0	0	0	0	0	1	0	0	0	0	12	0	0	0	1	0	0	0	0	0	0	0	0	0	0	0	0
DDB0238602	0	0	0	0	0	0	0	0	0	0	0	0	0	0	0	0	0	0	0	0	0	0	0	0	0	0	0	0	0	0	0	0	0	0	0	0	0	0	0	0	0	0	0	0	0	0	0	0	0
DDB0238613	0	0	13	2	0	0	8	0	0	0	0	23	0	0	0	0	0	0	0	1	0	0	0	8	0	0	10	0	0	0	43	73	0	0	0	0	80	8	0	0	0	0	0	1	0	0	0	9	13
DDB0238623	0	0	1	0	0	0	0	0	0	2	0	0	0	0	0	0	0	0	0	0	1	0	0	0	0	0	0	0	0	0	0	0	0	0	0	0	0	0	0	0	0	0	0	0	0	0	0	0	0
DDB0238624	0	0	0	30	0	0	0	3	0	0	0	5	0	0	0	0	0	0	0	0	0	0	0	0	5	0	2	0	0	0	0	0	0	0	0	7	8	0	2	0	0	0	0	0	0	0	0	0	0
DDB0238625	0	0	0	0	0	0	0	0	0	0	0	0	0	0	0	0	0	0	0	0	0	0	0	0	0	0	0	0	0	0	0	0	0	0	0	0	0	0	0	0	0	0	0	0	0	0	0	0	0
DDB0238642	0	0	0	0	0	0	0	0	0	0	0	1	0	0	0	0	1	0	0	0	0	0	0	0	0	1	0	0	0	0	0	0	0	0	2	0	1	0	0	0	0	0	0	0	0	1	0	0	0
DDB0238711	0	0	0	0	0	0	0	0	0	0	0	0	0	0	0	0	0	0	0	0	0	0	0	0	0	0	0	0	0	0	0	0	0	0	0	0	0	0	0	0	0	0	0	0	0	0	0	0	0
DDB0238716	0	0	0	0	0	0	0	0	0	0	0	0	16	0	0	0	0	0	0	0	0	0	0	0	0	0	0	0	0	0	0	0	0	0	0	0	0	0	0	0	0	0	0	0	0	0	0	0	0
DDB0238750	0	0	0	10	0	0	0	0	2	0	0	0	0	0	0	0	0	0	0	0	0	0	0	0	0	0	1	0	0	0	0	0	0	0	0	0	0	0	1	0	0	0	0	0	0	0	0	0	0
DDB0238766	0	0	0	0	0	0	0	0	0	0	0	0	0	0	0	0	0	0	0	0	0	0	0	0	0	0	0	0	0	0	0	0	0	0	0	0	0	0	0	0	0	0	0	0	0	0	0	0	0
DDB0238820	0	0	0	0	0	0	0	0	0	5	0	0	0	0	0	0	0	0	0	0	0	0	0	0	0	0	0	0	0	0	0	0	0	0	0	0	0	0	0	0	0	0	0	0	0	0	0	0	0
DDB0238848	0	0	0	0	0	0	0	0	0	0	0	0	0	0	0	0	0	0	0	0	5	0	0	0	0	0	0	0	0	0	0	0	0	0	0	0	0	0	0	0	0	0	0	0	0	0	0	0	0
DDB0238856	0	0	49	0	1	0	4	2	0	0	0	0	0	0	0	8	0	2	0	19	30	0	0	0	0	0	15	2	1	0	13	0	0	7	10	0	0	0	0	0	27	6	0	0	13	0	0	1	3
DDB0252665	0	0	0	0	0	0	0	0	0	0	0	0	0	0	0	0	0	0	0	0	0	0	0	0	0	0	0	0	0	0	0	0	0	0	0	0	0	0	0	0	0	0	0	0	0	0	0	0	0
DDB0252668	0	0	0	0	0	0	0	0	0	0	0	0	0	0	0	0	0	0	0	0	0	0	0	0	0	0	0	0	0	0	0	0	0	0	0	0	0	0	0	0	0	0	0	0	0	0	0	0	0
DDB0252685	61	38	75	201	65	88	18	318	75	126	156	36	15	145	86	8	38	27	23	96	38	56	3	32	107	23	30	6	111	85	31	80	59	101	59	8	30	58	14	66	59	11	7	5	24	11	24	26	15
DDB0252727	0	0	0	1	0	0	1	0	0	1	0	0	1	0	0	0	0	0	0	0	0	0	0	0	0	0	0	3	0	0	0	0	0	6	0	1	0	0	0	0	0	0	0	0	0	0	0	0	0
DDB0252782	0	0	0	0	0	0	0	0	0	0	0	0	0	0	0	0	0	0	0	0	0	0	0	0	0	0	0	0	0	0	0	0	0	0	0	0	0	0	0	0	0	0	0	0	0	1	0	0	0
DDB0252834	1	0	0	1	0	0	0	0	0	1	1	0	0	0	4	7	1	0	2	0	0	3	1	1	1	0	0	0	0	5	0	7	1	0	0	0	0	1	0	0	0	0	0	0	0	0	0	0	0
DDB0252875	0	0	0	0	0	0	0	0	0	0	0	0	0	0	0	0	0	0	0	0	0	0	0	0	0	0	0	0	0	0	0	0	0	0	0	0	0	0	0	0	0	0	0	0	0	0	0	0	0
DDB0252888	0	0	0	2	0	0	0	0	0	0	0	0	0	0	0	0	0	0	0	4	0	0	0	0	0	0	0	0	0	0	0	0	1	0	0	0	0	0	0	0	0	0	0	0	0	0	0	0	0
DDB0252892	0	0	0	0	0	0	0	0	0	0	0	0	0	0	0	0	0	0	0	0	0	0	0	0	0	0	0	0	0	0	0	0	0	0	0	0	0	0	0	0	0	0	0	0	1	0	0	0	0
DDB0266338	0	0	0	0	0	0	0	0	0	0	1	0	0	0	0	0	0	0	0	0	0	0	0	0	0	0	0	0	0	0	0	0	0	0	0	0	0	0	0	0	0	0	0	0	0	0	0	0	0
DDB0266371	0	0	3	0	0	0	0	1	11	10	0	1	0	0	0	3	0	2	0	0	2	6	0	0	2	2	4	13	1	8	0	0	0	0	0	0	5	0	0	4	1	0	0	0	0	0	0	0	0
DDB0266454	10	8	6	3	0	0	0	0	12	0	19	0	10	43	0	5	1	2	0	2	2	0	5	0	5	3	2	1	12	2	12	22	1	17	0	0	0	6	0	21	0	0	0	0	0	0	0	0	1
DDB0266472	0	0	0	0	0	0	0	0	0	0	0	0	0	0	0	0	0	0	0	0	0	0	0	0	0	0	0	0	0	0	0	0	0	0	0	0	0	0	0	0	0	0	0	0	0	0	0	0	0
DDB0266474	0	0	0	0	0	0	0	0	0	0	0	0	0	0	0	0	0	0	0	0	0	0	0	0	0	0	0	0	0	0	0	0	0	0	0	0	0	0	0	0	0	0	0	0	0	0	0	0	0
DDB0266486	0	0	1	0	0	0	0	0	0	0	0	0	0	0	0	0	0	0	0	0	0	0	0	0	0	0	0	0	0	0	0	0	0	0	0	0	0	0	0	0	0	0	0	0	0	0	0	0	0
DDB0266500	0	0	0	0	0	0	0	0	0	0	0	0	0	0	0	0	0	0	0	0	0	0	0	0	0	0	0	0	0	0	0	0	0	0	0	0	0	0	0	0	0	0	0	0	0	0	0	0	0
DDB0266552	0	0	0	0	0	0	0	0	0	1	0	0	0	0	0	0	0	0	0	0	0	0	0	0	0	0	0	0	0	0	0	0	0	0	0	0	0	0	0	0	0	0	0	0	0	0	0	0	0
DDB0266572	0	0	0	0	0	0	0	0	0	0	0	0	0	0	0	0	0	0	0	0	0	0	0	0	0	0	0	0	0	0	0	0	0	0	0	0	0	0	0	1	0	0	0	0	0	0	0	0	0
DDB0266594	0	0	0	0	0	0	0	0	0	0	0	0	0	0	0	0	0	0	0	0	0	0	0	0	0	0	0	0	0	0	0	0	0	0	0	0	0	0	0	0	0	0	0	0	0	0	0	0	0
DDB0266605	0	0	0	0	0	0	0	0	0	0	0	0	0	0	0	0	0	0	0	0	0	0	0	0	0	0	0	0	0	0	0	0	0	0	0	0	0	0	0	0	0	0	0	0	0	0	0	0	0
DDB0266711	0	2	0	10	0	40	4	6	0	2	28	0	1	6	28	1	3	1	2	6	1	2	0	41	0	34	2	7	4	0	5	56	1	20	0	6	84	17	0	1	15	0	0	19	0	0	1	24	0
DDB0266762	0	0	0	0	0	0	0	0	0	0	0	1	0	0	0	0	0	0	0	0	0	0	0	0	0	0	0	0	0	0	0	0	0	0	0	0	0	0	0	0	0	0	0	0	0	0	0	0	0
DDB0266768	0	3	2	0	0	0	0	0	0	0	0	0	0	0	0	0	0	2	0	0	0	0	0	0	0	0	0	0	0	0	0	0	0	0	0	0	0	0	0	0	0	0	0	0	2	0	0	0	0
DDB0266879	0	0	0	0	0	0	0	0	0	0	0	0	0	0	0	0	1	0	0	0	0	0	0	0	0	5	2	0	0	0	0	0	0	0	0	0	0	0	0	0	1	0	0	0	0	0	0	0	0
DDB0266886	0	0	0	0	0	0	0	0	0	0	0	0	0	0	0	0	0	0	0	0	0	0	0	0	0	0	0	0	0	0	0	0	0	0	0	0	0	0	0	0	0	0	0	0	0	0	0	0	0
DDB0266887	0	0	0	0	0	0	0	0	0	0	0	0	0	0	0	0	0	0	0	0	0	0	0	0	0	0	0	0	0	0	0	0	0	0	0	0	0	0	0	0	0	0	0	0	0	0	0	0	0
DDB0266888	0	0	0	0	0	0	0	0	0	0	0	0	0	0	0	0	0	0	0	0	0	0	0	0	0	0	0	0	0	0	0	0	0	0	0	0	0	0	0	0	0	0	0	0	0	0	0	0	0
DDB0266905	0	0	0	0	0	0	0	0	0	0	0	0	0	0	0	0	0	0	0	0	0	0	0	0	0	0	0	0	0	0	0	0	0	0	0	0	0	0	0	0	0	0	0	0	0	0	0	0	0
DDB0266906	0	0	0	0	0	0	0	0	0	0	0	0	0	0	0	0	0	0	0	0	0	0	0	0	0	0	0	0	0	0	0	0	0	0	0	0	0	0	0	0	0	0	0	0	0	0	0	0	0
DDB0266908	0	0	0	0	0	0	0	0	0	0	0	0	0	0	0	0	0	0	0	0	0	0	0	0	0	0	0	0	0	0	0	0	0	0	0	0	0	0	0	0	0	0	0	0	0	0	0	0	0
DDB0266909	0	1	0	6	0	0	0	0	0	0	12	1	11	0	0	0	0	0	0	0	4	3	0	0	2	0	0	0	0	2	0	0	0	0	2	0	6	3	0	0	0	1	0	0	0	0	0	0	0
DDB0266914	0	0	0	0	0	0	0	0	0	0	0	0	0	0	0	0	0	0	0	0	0	0	0	0	0	0	0	0	0	0	0	0	1	0	0	0	0	0	0	0	0	0	0	0	0	0	0	0	0
DDB0267074	0	0	0	0	0	0	0	0	0	0	0	0	0	0	0	0	0	0	0	0	0	0	0	0	0	0	0	0	0	0	0	0	0	0	0	0	0	0	0	0	0	0	0	0	0	0	0	0	0
DDB0267108	0	0	0	0	0	0	0	1	0	0	0	0	0	0	0	2	0	3	0	0	0	0	0	2	0	2	0	0	0	0	0	4	0	0	1	0	0	0	1	0	5	0	0	0	0	0	0	0	1
DDB0302369	0	0	0	0	0	0	0	0	0	0	0	0	0	0	0	0	0	0	0	0	0	0	0	0	0	0	0	0	0	0	0	0	0	0	0	0	0	0	0	0	0	0	0	0	0	0	0	0	0
DDB0302389	30	7	74	51	2	0	0	3	7	58	23	69	63	49	17	12	39	170	0	19	11	50	136	27	11	1	2	33	45	1	32	39	9	120	12	0	70	2	0	30	6	116	84	74	51	118	115	33	50
DDB0302391	0	0	0	0	0	0	0	0	0	0	0	0	0	0	0	0	0	0	0	0	0	0	0	0	0	0	0	0	0	0	0	0	0	0	0	0	0	0	0	0	0	0	0	0	0	0	0	0	0
DDB0302397	0	0	0	0	0	0	0	0	0	0	0	0	0	0	0	0	0	0	0	0	0	0	0	0	0	0	0	0	0	0	0	0	0	0	0	0	0	0	0	0	0	0	0	0	0	0	0	0	0
DDB0302400	0	0	0	0	0	0	0	18	0	0	0	0	0	0	0	0	0	1	0	1	0	0	0	0	0	0	0	0	0	0	0	4	2	0	0	0	0	0	0	0	0	0	0	0	0	0	0	0	0
DDB0302539	0	0	29	1	3	8	0	21	3	13	7	0	6	0	0	9	26	0	0	16	0	0	8	4	0	1	10	0	0	0	0	0	1	0	2	4	1	0	0	0	1	0	0	1	0	0	0	1	1
DDB0302544	0	0	0	0	0	0	0	0	0	0	0	0	0	0	0	0	0	0	0	0	0	0	0	0	0	0	0	0	0	0	0	0	0	0	0	0	0	0	0	0	0	0	0	0	0	0	0	0	0
DDB0302545	0	0	2	1	1	0	0	0	0	2	0	0	0	1	0	0	0	1	0	2	0	0	0	0	0	0	0	0	0	0	0	0	0	0	0	0	0	0	0	0	0	0	0	1	0	0	1	0	1
DDB0302547	0	0	0	0	0	0	0	0	0	0	0	0	0	0	0	0	0	0	0	0	0	0	0	0	0	0	0	0	0	0	0	0	0	0	0	0	0	0	0	0	0	0	0	0	0	0	0	0	0
DDB0302548	0	0	0	0	0	0	0	0	0	0	0	0	0	0	0	0	0	0	0	0	0	0	0	0	0	0	0	0	0	0	0	0	0	0	0	0	0	0	0	0	0	0	0	0	0	0	0	0	0
DDB0302662	0	0	0	0	0	0	0	0	0	0	0	0	0	0	0	0	0	0	0	0	0	0	0	0	0	0	0	0	0	0	0	0	0	0	0	0	0	0	0	0	0	0	0	0	0	0	0	0	0
DDB0302694	0	0	0	0	0	0	0	0	0	0	0	0	0	0	0	0	0	0	0	0	0	0	0	0	0	0	0	0	0	0	0	0	0	0	0	0	0	0	0	0	0	0	0	0	0	0	0	0	0
DDB0304401	0	0	0	0	0	0	0	0	0	0	0	0	0	0	0	0	0	0	0	0	0	0	0	0	0	0	0	0	0	0	0	0	0	0	0	0	0	0	0	0	0	0	0	0	0	0	0	0	0
DDB0304454	0	0	0	0	0	0	0	0	0	0	0	0	0	0	0	0	0	0	0	0	0	0	0	0	0	0	0	0	0	0	0	0	0	0	0	0	0	4	0	0	0	0	0	0	0	0	0	0	0
DDB0304588	0	1	0	0	0	0	0	0	0	1	0	3	2	0	0	0	0	0	0	0	0	0	0	0	0	0	0	0	0	0	2	1	1	0	1	0	0	0	0	0	0	0	0	0	0	0	0	0	0
DDB0304734	0	0	0	4	0	1	0	1	0	0	0	0	0	7	0	0	0	4	0	0	0	0	0	0	0	0	0	0	0	0	0	0	0	0	0	2	2	0	0	0	0	0	0	0	0	0	0	0	0
DDB0304735	0	0	0	0	0	0	0	0	0	0	0	0	0	0	0	0	0	0	0	21	0	0	0	0	0	0	0	0	0	0	0	0	0	0	0	2	0	0	0	0	0	0	0	0	0	0	0	0	0
DDB0304741	0	0	0	0	0	0	0	0	0	0	0	0	0	0	0	0	0	0	0	0	0	0	0	0	0	0	0	0	0	0	0	0	0	0	0	0	0	0	0	0	0	0	0	0	0	0	0	0	0
DDB0304743	0	0	0	0	0	0	6	0	0	0	0	0	0	0	0	0	0	0	0	0	0	0	0	3	0	0	0	0	1	0	0	0	2	0	0	3	0	0	0	0	0	0	0	0	0	0	0	0	0
DDB0304744	0	0	0	0	0	0	0	0	0	0	0	0	0	0	0	0	0	0	0	0	0	0	0	0	0	0	0	0	0	0	0	3	0	3	0	0	1	0	0	0	0	0	0	0	0	0	0	0	0
DDB0304747	0	0	0	0	0	0	0	0	0	0	0	0	0	0	0	0	0	0	0	0	0	0	0	0	0	0	0	0	0	0	0	0	0	0	0	0	0	0	0	0	0	0	0	0	0	0	0	0	0
DDB0304766	0	0	0	0	0	0	0	0	0	0	0	0	0	0	0	0	0	0	0	0	0	0	0	0	0	0	0	0	0	0	0	0	0	0	0	0	0	0	0	0	0	0	0	0	0	0	0	0	0
DDB0304790	0	0	0	0	0	0	0	0	0	0	0	0	0	0	0	0	0	0	0	0	0	0	0	0	0	0	0	0	0	0	0	0	0	0	0	0	0	0	0	0	0	0	0	0	0	0	0	0	0
DDB0304792	0	0	0	0	0	0	0	0	0	0	0	0	0	0	0	0	0	2	0	0	0	0	0	0	0	0	0	0	0	0	0	0	0	0	0	0	0	0	0	0	0	0	0	0	0	0	0	0	0
DDB0304793	0	0	0	0	0	0	0	0	0	0	0	0	0	0	0	0	0	0	0	0	0	0	8	0	0	0	0	0	0	0	0	0	0	0	0	0	0	0	0	0	0	0	0	0	0	0	0	0	0
DDB0304794	0	0	0	0	0	0	0	0	0	0	0	0	0	0	0	0	0	0	0	0	0	0	0	0	0	0	0	0	0	0	0	0	0	0	0	0	0	0	0	0	0	0	0	0	0	0	0	0	0
DDB0304795	0	0	0	0	0	0	0	0	0	0	0	0	0	0	0	0	0	0	0	0	0	0	0	0	0	1	0	0	0	0	0	0	0	0	0	0	0	0	0	0	0	0	0	0	0	0	0	0	0
DDB0304798	0	0	0	0	0	0	0	0	0	0	0	0	0	0	0	0	0	0	0	0	0	0	0	0	0	0	0	0	0	0	0	0	0	0	0	0	0	0	0	0	0	0	0	0	0	0	0	0	0
DDB0304799	0	0	0	0	0	0	0	0	0	0	0	0	0	0	0	0	0	0	0	0	0	0	0	0	2	0	0	0	0	1	0	0	0	0	0	0	0	0	0	0	0	0	0	0	0	0	0	0	0
DDB0304801	0	0	0	0	0	0	0	0	0	0	0	0	0	0	0	0	0	0	0	0	0	0	0	0	0	0	0	0	0	0	0	0	0	0	0	0	0	0	0	0	0	0	0	0	0	0	0	0	0
DDB0304802	0	0	0	0	0	0	0	0	0	0	0	0	0	0	0	0	0	0	0	0	0	0	0	0	0	0	0	0	0	0	0	0	0	0	0	0	0	0	0	0	0	0	0	0	0	0	0	0	0
DDB0304804	0	0	0	0	0	0	0	0	0	0	0	0	0	0	0	0	0	0	0	0	0	0	0	0	0	0	1	0	0	0	0	0	0	0	0	0	0	0	0	0	0	0	0	0	0	0	0	0	0
DDB0304813	0	0	0	0	0	0	0	0	0	0	0	0	0	0	0	0	0	0	0	0	0	0	0	0	0	0	0	0	0	0	0	0	0	0	0	0	0	0	0	0	0	0	0	0	0	0	0	0	0
DDB0304841	0	4	76	15	7	0	0	0	0	11	0	0	2	53	0	0	0	0	0	0	0	0	0	0	0	1	0	0	0	0	0	5	0	0	0	0	0	0	0	0	0	0	3	0	0	0	12	0	2
DDB0304924	0	0	0	0	0	0	1	1	0	0	1	0	0	0	0	0	1	0	0	2	6	0	0	0	1	0	0	0	0	3	0	0	0	0	2	0	1	0	0	1	0	0	0	0	0	0	0	0	0
DDB0304937	0	0	0	0	0	0	0	0	0	0	0	0	0	0	0	0	0	0	0	0	0	0	0	0	0	0	0	0	0	0	0	0	1	0	0	0	0	0	0	0	0	0	0	0	0	0	0	0	0
DDB0304938	0	0	0	0	0	0	0	0	0	0	0	0	0	0	0	0	0	0	0	0	0	0	0	0	0	0	0	0	0	0	0	0	0	0	0	0	0	0	0	0	0	0	0	0	0	0	0	0	0
DDB0304958	0	0	0	0	0	0	0	0	0	0	0	0	0	0	0	0	0	0	0	0	0	0	0	0	0	0	0	0	0	0	0	0	0	0	0	0	0	0	0	0	0	0	0	0	0	0	0	0	0
DDB0305062	0	0	0	0	0	0	0	0	0	0	0	0	0	0	0	0	0	0	0	0	0	0	0	0	0	0	0	0	0	0	0	0	0	0	0	0	0	0	0	0	0	0	0	0	0	0	0	0	0
DDB0305143	0	0	0	0	0	0	0	0	0	0	0	0	0	0	0	0	0	0	0	0	0	0	0	0	0	0	0	0	0	0	0	0	0	0	0	0	0	0	0	0	0	0	0	2	0	0	0	0	0
DDB0305266	0	0	0	0	0	0	0	0	0	0	0	0	0	0	0	0	0	0	0	0	0	0	0	0	0	0	0	0	0	0	0	0	0	0	0	0	0	0	0	0	0	0	0	0	0	0	0	0	0
DDB0305303	0	0	1	0	0	0	0	0	0	0	0	0	0	0	0	0	0	1	0	0	0	0	0	0	0	0	0	0	0	0	1	0	0	0	1	0	1	0	0	0	0	0	0	0	0	0	0	5	0
DDB0305438	0	0	0	0	0	30	0	0	0	0	0	0	0	0	0	0	0	0	0	0	0	0	0	0	91	0	2	0	0	0	57	0	0	0	0	45	1	0	0	0	0	0	0	11	0	0	0	28	15
DDB0305494	0	0	0	0	0	4	0	0	0	0	0	0	0	1	0	0	9	0	0	0	0	0	0	0	0	0	0	0	0	6	0	1	6	0	1	0	0	0	0	0	0	0	0	0	0	0	0	0	0
DDB0305523	0	0	6	0	1	0	0	0	2	0	0	0	0	0	0	0	0	0	0	0	2	0	0	0	1	0	6	0	0	0	0	0	0	10	0	4	16	0	0	0	0	0	0	0	0	0	0	1	0
DDB0305525	0	0	0	0	0	0	2	0	0	0	1	0	5	0	0	0	0	0	0	0	3	0	0	0	0	1	0	0	0	0	0	0	0	0	4	7	7	0	0	0	0	0	0	0	0	0	0	0	0
DDB0305532	1	0	0	0	0	0	0	3	3	1	0	0	0	0	0	0	0	3	0	0	1	0	0	0	0	0	0	0	0	0	0	1	0	0	0	0	0	0	0	0	0	0	0	0	0	0	0	0	0
DDB0305539	0	0	0	0	0	2	1	0	0	0	0	0	0	0	0	0	0	0	0	0	0	0	0	0	0	0	0	0	0	0	0	0	0	0	0	0	0	0	0	0	0	0	0	0	0	0	0	0	0
DDB0305740	66	0	0	0	0	32	0	0	0	0	0	0	0	0	0	1	85	0	86	0	0	0	0	0	0	1	0	0	0	0	0	0	0	0	0	0	0	8	0	0	0	0	0	0	0	0	2	0	0
DDB0305793	3	6	0	8	2	5	4	3	155	11	17	19	6	0	2	3	42	32	0	2	7	15	12	3	0	2	14	15	3	0	15	17	7	7	2	4	6	0	8	0	0	1	0	2	3	0	0	0	3
DDB0305816	0	0	0	131	25	0	75	0	0	0	0	24	0	0	0	51	0	0	0	0	0	0	0	0	0	0	0	0	0	0	1	0	0	0	0	221	0	0	30	3	0	0	0	0	0	0	3	0	0
DDB0305817	0	0	21	123	4	0	4	0	0	30	11	46	0	193	0	0	0	57	85	16	16	0	0	0	47	0	0	0	47	0	0	0	0	0	0	0	0	0	0	35	34	9	0	17	37	41	29	30	11
DDB0305904	0	0	0	0	25	0	4	0	0	0	0	0	0	242	0	0	0	0	209	0	10	0	0	0	0	0	46	0	0	0	0	0	0	0	0	0	25	0	48	0	0	0	0	7	0	0	0	0	0
DDB0307037	0	0	4	0	0	0	0	0	0	0	0	4	0	0	0	0	1	0	0	1	1	0	0	0	0	0	3	0	0	0	1	2	0	1	0	1	0	0	1	3	1	0	0	0	0	0	0	0	0
DDB0307266	0	0	0	3	0	0	0	0	0	1	0	0	0	0	3	0	0	11	0	1	0	0	0	0	0	2	0	0	0	0	2	0	1	0	1	0	5	0	0	0	0	0	0	0	0	0	0	1	0
DDB0307770	0	0	0	0	0	0	0	0	0	0	0	0	0	0	0	0	0	0	0	0	0	0	0	0	0	0	0	0	0	0	13	0	0	0	0	0	0	0	0	0	0	0	0	0	0	0	0	0	0
DDB0308237	0	0	0	0	0	1	0	1	0	0	7	0	0	0	0	0	0	0	0	0	0	5	0	0	0	0	0	0	8	0	0	0	1	0	2	2	5	0	4	0	0	0	0	0	0	1	0	0	0
DDB0308504	0	0	0	0	0	0	0	0	0	0	0	0	0	0	0	0	0	0	0	0	0	0	0	0	0	0	2	0	0	0	0	0	0	9	7	0	6	4	0	0	0	2	0	0	2	0	0	0	0
DDB0308525	0	0	0	0	0	0	0	0	0	0	0	0	0	0	0	0	0	0	0	0	0	0	0	0	0	0	0	0	0	0	0	0	1	0	0	0	0	0	0	0	0	0	0	0	0	0	0	0	0
DDB0308803	0	0	0	0	0	0	0	0	0	0	0	0	0	0	0	0	0	1	0	0	0	0	0	0	0	0	0	0	1	0	0	0	0	0	0	0	0	0	0	0	0	0	0	0	0	0	0	0	0
DDB0309122	0	0	0	0	0	0	0	0	0	0	1	40	0	0	0	9	22	0	0	0	0	0	0	0	27	0	0	0	1	0	0	0	1	0	0	3	0	13	1	0	0	0	0	0	0	0	0	0	0
DDB0346543	0	0	0	0	0	0	0	22	0	0	0	0	0	0	0	0	0	0	0	0	0	0	0	0	0	0	0	0	0	0	0	0	0	14	0	0	0	0	0	19	0	0	0	0	0	0	0	0	0
DDB0346591	0	0	0	0	0	0	0	0	0	0	0	0	0	0	0	0	0	0	0	0	0	0	0	0	0	0	0	0	0	0	0	0	0	0	0	0	8	0	0	0	0	0	0	0	0	0	0	0	0
DDB0346661	0	0	0	0	0	0	0	0	0	0	0	0	0	0	0	0	0	0	0	0	0	0	0	0	0	0	0	0	0	0	0	0	0	0	0	0	0	0	0	0	0	0	0	0	0	0	0	0	0
DDB0346788	12	0	13	0	0	1	6	0	14	2	0	0	0	11	0	0	11	2	0	8	1	0	0	4	24	3	4	9	6	1	0	17	19	1	30	5	13	0	5	1	3	2	0	1	5	5	3	0	7
DDB0346791	0	0	0	0	0	0	0	0	0	0	0	0	0	0	0	0	0	0	0	0	0	0	0	0	0	0	2	0	0	0	0	0	0	0	0	0	0	0	0	0	0	0	0	0	0	0	0	0	0
DDB0346890	0	0	0	0	0	0	0	0	0	0	0	0	0	0	0	0	46	0	0	0	0	0	0	0	0	0	0	0	0	4	0	4	0	0	0	1	0	0	18	0	0	31	0	0	0	0	0	0	0
DDB0346992	0	0	0	0	0	0	0	0	0	0	0	0	0	0	0	0	0	0	0	0	0	0	0	0	0	0	0	0	0	0	0	0	0	0	0	0	0	0	0	0	0	0	0	0	0	0	0	0	0
DDB0347004	0	0	0	0	0	0	5	0	0	0	0	0	0	0	0	0	0	0	0	0	0	0	0	0	0	0	1	0	0	0	0	0	0	0	0	0	0	0	0	0	0	0	0	0	0	2	0	0	0
DDB0347023	0	0	0	0	0	0	0	0	0	0	0	0	0	0	0	0	0	0	0	0	0	0	0	0	0	0	0	0	0	0	0	0	0	0	0	0	0	0	0	0	0	0	0	0	0	0	0	0	0
DDB0347027	6	0	1	0	0	0	0	0	0	1	0	0	0	0	0	0	0	0	0	0	0	0	0	0	0	0	0	0	0	0	0	0	0	0	0	0	0	0	0	0	0	0	0	0	0	0	0	0	0
DDB0347031	0	0	2	0	4	0	0	4	1	3	0	0	3	0	0	1	0	1	0	3	0	0	0	1	4	0	5	0	2	0	3	0	3	0	0	9	4	0	3	2	0	0	0	0	0	0	0	0	0
DDB0347038	0	0	0	12	2	0	0	0	0	0	0	8	0	0	0	0	0	0	0	0	0	0	0	0	0	0	0	0	0	0	0	21	0	0	1	0	23	0	0	2	0	1	0	2	0	0	0	0	0
DDB0347091	0	0	0	0	0	0	0	0	0	0	0	0	0	0	0	0	0	0	0	0	0	0	0	0	0	0	0	0	0	0	0	0	0	0	0	0	0	0	0	0	0	0	0	0	0	0	0	0	0
DDB0347129	0	0	39	1	0	0	0	0	0	60	6	1	0	0	0	8	0	56	0	0	0	0	0	0	12	7	0	0	0	0	0	0	4	0	0	0	1	2	0	0	1	0	0	0	0	1	0	2	2
DDB0347135	0	0	0	0	0	0	0	0	0	0	0	0	0	0	0	0	1	0	0	0	0	0	0	0	0	0	0	1	0	0	0	1	0	0	0	0	0	0	0	0	0	0	0	0	0	0	0	0	0
DDB0347168	2	16	1	13	20	4	3	3	21	9	3	9	4	0	0	0	3	26	1	3	24	19	4	0	10	4	1	9	0	0	14	0	1	16	7	0	12	0	1	17	17	1	1	1	3	0	0	0	0
DDB0347170	0	0	0	1	0	0	1	0	0	0	0	0	0	0	0	0	4	2	3	0	2	1	0	0	0	0	0	1	0	0	0	0	0	0	0	0	0	0	0	0	3	1	0	0	0	0	0	0	0
DDB0347198	0	0	0	0	0	0	0	0	0	0	0	0	0	0	0	0	0	0	0	1	1	0	0	0	0	0	1	0	0	0	0	0	0	0	0	0	0	0	0	0	2	0	8	0	0	0	0	0	0
DDB0347204	0	0	0	0	0	0	0	0	0	0	0	0	0	0	0	0	1	0	0	0	0	0	0	0	0	0	0	0	0	1	0	0	0	0	0	0	0	0	0	0	0	0	0	0	0	0	0	0	0
DDB0347217	0	0	0	0	0	0	0	0	0	0	0	0	0	0	0	0	0	0	0	0	0	0	0	0	0	0	0	0	0	0	0	0	0	0	0	0	0	0	0	0	0	0	0	0	0	0	0	0	0
DDB0347225	0	0	0	0	2	1	0	0	0	0	0	0	0	0	0	0	0	0	0	0	0	0	0	0	0	0	0	0	0	0	0	0	0	0	0	1	0	0	1	0	0	0	0	0	0	0	0	0	0
DDB0347226	0	0	0	0	0	0	0	0	0	0	0	0	0	0	0	0	0	0	0	0	0	1	0	0	0	0	0	0	0	0	0	0	0	0	0	0	0	0	0	0	0	0	0	0	0	0	0	0	0
DDB0347227	98	55	78	74	26	56	11	14	100	60	113	136	110	122	0	2	80	31	16	75	72	215	61	13	76	65	62	66	26	22	20	21	35	41	72	21	64	13	7	10	61	20	33	30	21	13	27	34	34
DDB0347243	0	1	0	0	0	0	0	0	0	0	4	0	0	0	0	0	0	0	0	0	0	0	0	0	0	0	0	0	0	0	0	1	0	0	0	0	0	0	0	0	0	0	0	0	0	0	0	0	0
DDB0347252	0	0	0	0	0	0	0	0	0	1	0	0	0	0	0	0	0	0	0	0	0	0	0	0	0	0	0	0	0	0	0	0	0	0	0	1	0	0	1	0	0	0	0	0	0	0	0	0	0
DDB0347262	0	0	0	0	0	0	0	0	0	0	0	0	0	0	0	0	0	0	0	0	0	0	0	0	0	0	0	0	0	0	0	0	0	0	0	0	0	0	0	0	0	0	0	0	0	0	0	0	0
DDB0347303	0	0	0	0	0	0	0	0	0	0	0	0	0	0	0	0	0	0	0	0	0	0	0	0	0	0	0	0	0	0	0	0	0	0	0	0	0	0	0	0	0	0	0	0	0	0	1	0	1
DDB0347304	67	4	1	0	0	0	0	34	3	0	17	23	38	27	41	7	43	27	9	9	0	0	48	1	16	1	27	44	41	7	27	3	1	29	23	0	5	15	4	4	26	4	1	3	6	1	5	5	3
DDB0347316	24	0	1	0	0	0	0	9	0	0	0	0	0	0	0	0	0	0	0	0	0	0	0	110	0	2	0	0	0	0	1	0	0	6	0	0	0	0	0	0	0	1	0	0	0	0	0	0	0
DDB0347339	0	0	0	0	0	0	0	0	0	0	0	0	0	0	0	0	0	0	0	0	0	0	0	0	0	0	0	0	0	0	0	0	0	0	0	0	0	0	0	0	0	0	0	0	0	0	0	0	0
DDB0347344	0	0	0	0	0	0	0	0	0	0	0	0	0	0	0	0	0	0	0	0	0	0	0	0	0	0	0	0	0	0	6	0	0	0	0	11	0	0	0	0	0	0	0	0	0	0	0	0	0
DDB0347347	0	0	0	0	0	0	0	0	0	0	0	0	0	0	0	0	0	0	0	0	0	0	0	0	0	0	0	0	0	0	0	0	0	0	0	0	0	0	0	0	0	0	0	0	0	0	0	0	0
DDB0347358	0	0	0	0	0	0	0	0	0	0	0	0	0	1	0	0	0	0	0	0	0	0	0	0	0	0	0	0	0	0	0	0	0	0	0	0	0	0	0	0	0	0	0	0	0	0	0	0	0
DDB0347360	0	0	0	0	0	0	0	0	0	0	0	0	0	0	0	0	0	0	0	0	0	0	0	0	0	0	0	0	0	0	0	0	0	0	0	0	0	0	0	0	0	0	0	0	0	0	0	0	0
DDB0347372	0	0	0	0	0	0	0	2	0	0	0	0	1	0	0	0	0	8	0	0	0	0	0	0	0	0	0	0	0	0	0	0	0	0	0	0	0	0	0	0	0	0	0	0	0	0	0	0	0
DDB0347423	0	0	0	0	0	0	0	0	0	0	0	0	0	0	0	0	0	0	0	0	0	0	0	0	0	0	0	0	0	0	0	0	0	0	0	0	0	0	0	0	0	0	0	0	0	0	0	0	0
DDB0347443	0	0	0	0	2	0	0	0	0	0	0	1	0	0	0	0	0	0	0	1	0	0	0	0	0	0	0	0	0	0	0	0	0	0	0	0	0	0	0	0	0	0	0	0	0	0	0	0	0
DDB0347456	0	0	0	0	0	0	0	0	0	0	0	0	0	0	0	0	0	0	0	0	0	0	0	0	0	0	0	0	0	0	0	0	0	0	0	0	0	0	0	0	0	0	0	0	0	0	0	0	0
DDB0347458	0	0	0	0	0	0	0	0	0	0	0	0	0	0	0	0	0	0	0	0	0	0	0	0	0	0	0	0	0	0	0	0	0	0	0	0	0	0	0	0	0	0	0	0	0	0	0	0	0
DDB0347463	0	0	0	0	0	0	0	0	0	0	0	0	0	0	0	0	0	0	0	0	0	0	0	0	0	0	0	0	0	0	0	0	0	0	0	0	0	0	0	0	0	0	0	0	0	0	0	0	0
DDB0347464	5	0	0	0	0	0	0	0	0	0	1	0	0	22	0	0	0	0	0	0	0	6	0	0	0	0	0	0	0	0	0	0	2	19	0	0	4	1	0	0	0	0	0	0	0	0	0	0	0
DDB0347466	0	0	0	0	0	0	0	0	0	0	0	0	0	0	0	0	0	0	0	1	0	3	0	0	0	1	0	0	1	0	0	3	1	0	0	0	0	0	0	0	0	0	0	0	0	0	0	0	0
DDB0347471	1	0	0	2	1	1	0	0	7	1	0	0	1	1	0	0	3	0	2	1	0	0	0	0	5	0	0	1	0	0	1	1	0	1	4	0	14	0	1	0	1	0	0	0	1	0	0	0	1
DDB0347472	0	0	0	0	0	0	0	0	0	0	0	0	0	0	0	0	0	0	0	0	0	0	0	0	0	0	0	0	0	0	0	0	0	0	0	0	0	0	0	0	0	0	0	0	0	0	0	0	0
DDB0347479	0	0	0	0	1	0	0	0	0	3	0	24	0	0	0	0	0	7	0	0	3	0	5	0	0	0	0	0	0	0	0	0	4	0	0	0	0	0	0	0	0	0	0	0	0	0	0	0	3
DDB0347490	0	0	0	0	0	0	0	0	0	0	0	0	0	0	0	0	0	0	0	0	0	0	0	0	0	0	0	0	0	0	0	0	0	0	0	0	0	0	0	0	0	0	0	0	0	0	0	0	0
DDB0347491	0	0	0	0	0	0	0	0	0	0	0	0	0	0	0	0	0	0	0	0	0	0	0	0	0	0	0	0	0	0	0	0	0	0	0	0	0	0	0	0	0	0	0	0	0	0	0	0	0
DDB0347492	0	0	0	0	0	0	0	0	0	0	0	0	0	0	0	0	0	0	0	0	0	0	0	0	0	0	0	0	0	0	0	0	0	0	0	0	0	0	0	0	0	0	0	0	0	0	0	0	0
DDB0347498	0	2	0	0	0	1	17	0	0	45	0	0	0	0	79	0	11	0	0	0	0	17	0	0	0	0	0	0	0	0	0	1	35	0	0	6	0	3	0	0	0	3	0	0	2	0	0	0	0
DDB0347500	4	1	8	0	1	0	0	1	0	9	1	3	0	0	18	0	0	1	0	0	1	4	0	0	0	0	0	1	2	1	0	5	0	0	0	0	1	0	0	9	1	0	0	0	0	0	0	0	1
DDB0347508	0	0	0	0	0	0	0	0	0	0	0	0	0	0	0	0	0	0	0	2	0	0	0	0	0	0	0	0	0	0	0	1	0	1	0	0	2	0	0	0	1	0	0	0	0	0	0	0	0
DDB0347512	0	0	0	0	0	0	0	0	12	0	0	0	0	0	0	0	0	0	0	0	0	8	0	0	0	0	0	0	0	0	0	0	24	0	0	0	0	0	0	0	0	0	0	0	0	0	0	0	0
DDB0347514	0	0	0	0	0	0	0	0	0	0	0	0	0	0	0	0	0	0	0	0	0	0	0	0	0	0	0	0	0	0	0	0	0	0	0	0	0	0	0	0	0	0	0	0	0	0	0	0	0
DDB0347521	10	0	6	0	3	0	0	0	0	0	2	4	0	0	13	2	0	1	0	0	1	0	0	0	0	0	0	0	4	0	0	0	0	0	0	0	0	0	0	0	0	0	0	0	0	0	0	0	0
DDB0347522	0	19	0	0	0	0	0	0	0	0	0	39	31	1	0	0	0	0	0	0	46	0	0	0	0	0	0	0	0	0	0	0	3	0	0	0	6	0	0	0	0	0	0	0	0	0	0	2	0
DDB0347537	0	6	0	0	0	0	0	0	0	33	0	0	1	0	0	3	0	0	0	0	0	5	0	0	2	0	2	0	1	0	0	0	6	0	0	5	0	0	0	0	0	2	0	0	0	0	0	0	0
DDB0347554	0	13	0	8	0	0	0	0	0	0	0	0	13	0	0	0	0	0	0	0	0	0	0	0	3	0	0	1	0	0	0	18	1	7	0	14	0	0	0	0	70	0	0	1	1	0	16	0	0
DDB0347563	0	0	3	0	0	0	0	0	0	0	0	0	0	0	0	1	0	0	0	0	2	0	0	0	0	0	0	0	0	0	0	0	0	0	0	3	0	0	1	0	0	0	0	0	0	1	5	0	0
DDB0347564	0	0	0	0	0	0	0	0	0	0	0	0	0	0	0	0	0	0	0	0	0	0	0	0	0	0	2	0	0	0	0	0	0	0	0	0	0	0	0	0	0	0	0	0	0	0	0	0	0
DDB0347574	0	0	0	0	0	0	0	2	0	0	0	0	0	0	0	0	0	0	0	3	0	0	0	0	0	0	0	0	2	0	0	0	0	0	0	1	4	0	0	0	0	0	0	0	0	0	0	0	0
DDB0347597	1	2	0	1	0	2	2	4	1	1	0	1	0	2	1	1	1	5	0	1	2	0	0	0	4	0	0	0	0	0	0	1	1	2	0	0	0	0	0	0	2	0	0	0	0	0	0	0	1
DDB0347624	0	0	0	0	0	0	0	0	0	0	0	0	0	0	0	0	0	0	0	0	0	0	0	0	0	0	0	0	0	0	0	0	0	0	0	0	0	0	0	0	0	0	0	0	0	0	0	0	0
DDB0347647	0	0	0	0	0	0	0	0	0	0	0	0	0	0	0	6	0	0	0	0	0	1	1	0	0	0	0	0	0	0	0	0	3	0	6	12	31	0	15	0	2	0	0	0	0	0	0	0	0
DDB0347648	0	0	0	0	0	0	0	0	0	0	0	0	0	0	0	0	0	0	0	0	0	0	0	0	0	0	0	0	0	0	0	0	0	0	0	0	5	0	0	0	0	0	0	0	0	0	0	1	0
DDB0347651	0	0	0	0	0	0	0	0	0	0	0	0	0	1	0	0	0	0	0	0	0	0	0	0	0	0	0	0	0	0	1	0	0	0	0	0	0	0	0	0	0	1	0	0	0	0	0	0	0
DDB0347654	0	0	0	0	0	0	0	0	0	0	0	0	0	0	0	0	0	0	0	0	0	0	0	0	0	0	0	0	0	0	0	0	0	0	0	0	0	0	0	0	0	0	0	0	0	0	0	0	0
DDB0347664	0	0	0	0	0	3	0	0	2	0	0	0	0	0	0	0	0	0	0	0	0	0	0	0	0	0	0	0	0	1	0	0	0	0	0	0	0	0	0	0	2	0	0	0	0	0	0	0	0
DDB0347665	0	0	0	0	0	0	0	0	0	0	0	0	0	0	0	0	0	0	0	0	0	0	0	0	0	0	0	0	0	0	0	0	0	0	0	0	0	0	0	0	0	0	0	0	0	0	0	0	0
DDB0347691	0	0	0	0	0	0	0	0	0	0	0	5	0	0	0	0	0	0	0	0	0	0	0	0	0	0	0	0	0	0	0	0	0	0	0	0	0	0	0	0	0	0	0	0	0	0	0	0	0
DDB0347697	0	0	0	0	0	0	0	0	0	0	0	0	0	0	0	0	0	0	0	0	0	0	0	0	0	0	0	0	0	0	0	0	0	0	0	0	0	0	0	0	0	0	0	0	0	0	0	0	0
DDB0347700	0	0	0	0	0	0	0	0	0	0	0	0	0	0	0	0	0	0	0	0	0	0	0	0	0	0	0	0	0	0	0	0	0	0	0	0	0	0	0	0	0	0	0	0	0	0	0	0	0
DDB0347701	112	0	0	0	0	0	0	0	0	0	0	0	0	0	0	0	0	0	0	0	0	0	0	0	0	0	0	0	0	64	0	0	0	0	0	0	4	0	0	0	0	0	0	0	0	0	0	0	0
DDB0347703	0	0	0	0	0	0	0	0	0	0	0	0	0	0	0	0	0	0	0	0	0	0	0	0	0	0	0	0	0	0	0	0	0	0	0	0	0	0	0	0	0	0	0	0	0	0	0	0	0
DDB0347706	0	0	0	0	0	0	0	6	0	0	6	1	1	1	4	0	0	0	5	3	0	0	0	1	0	0	0	0	6	4	0	0	0	0	2	0	0	1	0	0	0	2	0	0	0	0	0	0	0
DDB0347714	0	0	0	0	0	0	0	0	0	0	0	0	0	0	0	0	0	0	0	0	0	0	0	0	0	0	0	0	0	0	0	0	0	0	0	0	0	0	0	0	0	0	0	0	0	0	0	0	0
DDB0347719	0	0	0	0	0	0	0	0	0	0	0	0	0	0	1	0	1	0	0	0	0	0	0	0	0	0	1	0	0	0	2	0	0	0	0	0	0	0	0	0	0	0	0	0	0	0	0	0	0
DDB0347730	0	0	0	0	0	0	0	0	0	0	0	0	0	0	0	0	0	0	0	0	0	0	0	0	0	0	0	0	0	0	0	0	0	0	0	0	0	0	0	0	0	0	0	0	0	0	0	0	0
DDB0347734	0	0	0	0	0	0	0	0	0	0	0	0	0	0	0	0	0	0	0	0	0	0	0	0	0	0	0	0	0	0	1	0	0	0	0	0	0	0	0	0	0	0	0	0	0	0	0	0	0
DDB0347741	0	0	0	0	0	0	0	0	0	0	0	0	0	0	0	0	0	0	0	0	0	0	0	0	0	0	0	0	0	0	0	0	0	0	0	0	0	0	0	0	0	0	0	0	0	0	0	0	0
DDB0347742	0	0	0	0	0	0	0	0	0	0	0	0	0	0	0	0	0	0	0	0	0	0	0	0	0	0	0	0	0	0	0	0	0	0	0	0	0	0	0	0	0	0	0	0	0	0	0	0	0
DDB0347745	0	0	0	0	1	0	0	0	0	0	0	0	0	0	0	0	0	0	0	0	0	0	0	0	0	0	0	0	0	0	0	0	0	0	0	0	0	0	0	0	0	0	0	0	0	0	0	0	0
DDB0347753	0	0	6	0	0	0	0	0	0	0	0	0	0	0	0	3	0	0	0	0	0	4	0	0	0	0	0	2	0	0	0	0	0	0	0	0	0	0	0	0	0	0	0	0	0	0	0	0	0
DDB0347787	0	0	0	0	0	0	0	0	0	0	0	0	0	0	0	0	0	0	0	0	0	0	0	0	0	0	0	0	0	0	0	0	0	0	0	0	0	0	0	0	0	0	0	0	0	0	0	0	0
DDB0347790	0	0	0	0	0	0	0	0	0	0	0	0	0	0	0	0	0	0	0	0	0	0	0	0	0	0	0	0	0	0	0	0	0	0	0	0	0	0	0	0	0	0	0	0	0	0	0	0	0
DDB0347791	0	0	0	0	0	0	0	0	0	0	0	0	0	0	0	0	0	0	0	0	0	0	0	0	0	0	0	0	0	0	0	0	0	0	0	0	0	0	0	0	0	0	0	0	0	0	0	0	0
DDB0347792	0	1	0	0	0	2	0	0	0	2	0	1	0	2	0	0	0	0	0	0	0	0	0	0	0	0	1	3	0	0	0	0	0	0	0	4	2	0	0	0	0	0	0	0	0	0	0	0	0
DDB0347795	0	0	0	0	0	0	0	0	0	0	0	0	0	0	0	0	0	0	0	0	0	0	0	0	0	0	0	0	0	0	0	0	0	0	0	0	0	0	0	0	0	0	0	0	0	0	0	0	0
DDB0347798	32	0	19	1	4	13	19	34	0	0	0	6	0	4	0	6	3	17	0	5	8	21	18	0	2	9	0	8	5	0	18	0	3	1	0	7	11	5	2	0	20	5	0	3	1	0	1	0	1
DDB0347801	0	0	0	0	0	0	0	0	0	1	0	0	0	0	0	0	0	0	0	0	0	0	0	0	0	0	0	0	0	0	0	0	0	0	0	0	0	0	0	0	0	0	0	0	0	0	0	0	0
DDB0347811	0	0	0	0	0	0	0	0	0	0	0	0	0	0	0	0	0	0	0	0	0	0	0	0	0	0	0	0	0	0	0	0	0	0	0	0	0	0	0	0	0	0	0	0	0	0	0	0	0
DDB0347812	0	0	0	0	0	0	0	0	0	0	0	0	0	0	0	0	0	0	0	0	0	0	0	0	0	0	0	0	0	0	0	0	0	0	0	1	0	0	0	0	0	0	0	0	0	0	0	0	0
DDB0347813	0	0	0	0	0	0	0	0	0	0	0	0	0	0	0	0	0	0	0	0	0	0	0	0	0	0	0	0	0	0	0	0	0	0	0	1	0	0	0	0	0	0	0	0	0	0	0	0	0
DDB0347817	0	0	0	0	0	0	0	0	1	0	0	0	0	0	0	0	0	0	0	0	0	0	0	0	0	0	0	0	0	0	0	0	0	0	0	0	0	0	0	0	0	0	0	0	0	0	0	0	0
DDB0347818	0	0	0	0	0	0	0	0	0	0	0	0	0	0	0	0	0	0	0	0	0	0	0	0	0	0	0	0	0	0	0	0	0	0	0	0	0	0	0	0	0	0	0	0	0	0	0	0	0
DDB0347820	0	0	0	0	0	0	0	0	0	0	0	0	0	0	0	0	0	0	0	0	0	0	0	0	0	0	0	0	0	0	0	0	0	0	0	1	0	0	0	0	0	0	0	0	0	0	0	0	0
DDB0347821	0	0	0	0	0	0	0	0	0	0	0	0	0	0	0	0	0	0	0	0	0	0	0	0	0	0	0	0	0	0	0	0	0	0	0	0	0	0	0	0	0	0	0	0	0	0	0	0	0
DDB0347831	0	0	0	0	0	0	0	0	0	0	0	0	0	0	0	0	0	0	0	0	0	0	0	0	0	0	0	0	0	0	0	0	1	0	0	0	0	0	0	0	0	0	0	0	0	0	0	0	0
DDB0347832	0	1	0	0	0	0	0	0	0	0	2	0	2	22	0	0	1	0	0	0	0	0	0	0	0	0	3	1	4	0	0	0	2	1	1	0	20	0	0	0	0	9	0	1	0	0	0	0	0
DDB0347837	0	4	0	0	0	0	0	0	0	5	1	12	0	0	0	0	0	3	0	0	0	1	0	0	0	0	6	0	9	0	0	0	0	11	4	0	2	0	0	0	0	1	0	0	0	0	1	0	0
DDB0347838	17	151	0	102	25	27	56	52	0	2	86	127	1	168	269	71	1	16	38	2	44	11	153	29	54	76	190	133	32	255	57	33	27	35	106	97	7	45	0	80	0	19	58	18	37	2	27	59	22
DDB0347848	0	0	0	0	0	0	3	0	0	38	2	0	0	0	0	4	0	0	0	0	0	0	0	0	0	0	0	0	15	0	0	0	0	0	0	0	0	0	0	0	1	0	0	0	0	0	0	0	0
DDB0347850	0	0	9	0	0	0	0	0	0	0	0	25	0	0	0	0	0	0	0	0	1	0	0	0	1	0	0	0	18	0	0	0	0	16	0	0	9	0	0	0	0	0	0	0	0	11	17	5	18
DDB0347852	4	9	11	1	24	0	0	0	22	1	13	45	19	0	0	3	0	27	0	19	0	0	0	0	39	0	38	9	3	6	0	28	0	3	5	0	0	14	8	0	0	0	0	0	0	0	0	11	33
DDB0347858	0	0	0	0	0	0	0	0	0	0	0	0	0	0	0	0	0	0	0	0	0	0	0	0	0	0	0	0	0	0	0	0	0	0	2	1	2	0	0	0	0	0	0	0	0	0	0	0	0
DDB0347863	0	0	0	28	7	22	126	0	6	0	28	0	2	20	60	221	7	0	465	104	76	0	98	425	62	7	0	12	126	2	46	10	0	0	247	22	115	9	25	15	14	0	1	19	10	86	0	31	180
DDB0347865	0	0	0	0	0	0	0	0	0	0	0	0	0	0	0	0	0	0	0	0	0	0	0	0	0	0	0	0	0	0	0	0	0	0	0	0	0	0	0	0	0	0	0	0	0	0	0	0	0
DDB0347890	0	0	0	0	0	0	0	0	0	0	0	0	0	0	0	0	0	0	0	0	0	0	0	0	0	0	0	0	0	0	0	0	0	0	0	0	0	0	0	0	0	0	0	0	0	0	0	0	0
DDB0347894	0	0	0	0	0	0	0	0	0	0	0	0	0	0	0	0	0	0	0	0	0	0	0	0	0	0	0	0	0	0	0	0	0	0	0	0	0	0	0	0	0	0	0	0	0	0	0	0	0
DDB0347895	1	0	0	0	0	0	0	0	0	0	0	0	0	0	0	0	0	0	0	0	0	0	0	0	0	0	0	0	0	0	0	0	1	0	0	0	0	0	0	0	0	0	0	0	0	0	0	0	0
DDB0347898	0	0	0	0	2	13	0	0	0	0	0	0	0	0	0	0	19	0	0	0	0	0	0	0	0	0	0	0	0	0	0	0	0	0	0	14	0	0	2	0	0	2	0	0	0	0	0	0	0
DDB0347899	0	0	0	1	0	0	0	0	0	0	0	0	0	0	0	0	0	0	0	0	0	0	0	0	0	0	0	0	2	0	0	0	0	0	0	0	0	0	1	0	0	0	0	0	0	0	0	0	0
DDB0347912	0	0	0	0	0	0	0	0	0	0	0	0	0	0	0	0	0	0	0	0	0	0	0	0	0	0	0	0	0	0	0	0	0	0	0	0	0	0	0	0	0	0	0	0	0	0	0	0	0
DDB0347913	0	0	0	0	0	0	0	0	0	0	0	0	0	0	0	0	0	0	0	0	0	0	0	0	0	0	0	0	0	0	0	0	0	0	0	0	0	0	0	0	0	0	0	0	0	0	0	0	0
DDB0347933	0	0	0	0	0	0	0	0	0	0	0	0	0	0	0	0	0	0	0	0	0	0	0	0	0	0	0	0	0	0	0	0	0	0	0	0	0	0	0	0	0	0	0	0	0	0	0	0	0
DDB0347934	0	0	0	0	0	0	0	0	0	0	0	0	0	0	0	0	0	0	0	0	0	0	0	0	0	0	0	0	0	0	0	0	0	0	0	0	0	0	0	0	0	0	0	0	0	0	0	0	0
DDB0347935	0	0	0	0	0	0	0	0	0	0	0	0	0	0	0	0	0	0	0	0	0	0	0	0	0	0	0	0	0	0	0	0	0	0	0	0	0	0	0	0	0	0	0	0	0	0	0	0	0
DDB0347939	0	0	0	0	0	0	0	0	0	0	0	0	0	0	0	0	0	0	0	0	0	0	0	0	0	0	0	0	0	0	0	0	0	0	0	0	0	0	0	0	0	0	0	0	0	0	0	0	0
DDB0347940	0	0	0	0	0	0	0	0	0	1	0	0	0	0	0	0	0	0	0	0	0	0	0	0	0	0	0	0	0	0	0	0	0	0	0	0	2	0	0	0	0	0	0	0	0	0	0	0	0
DDB0347941	0	0	1	2	0	0	1	1	0	0	1	0	0	1	0	1	1	0	0	1	8	1	0	0	0	4	2	2	0	2	1	0	0	4	0	0	0	0	0	0	0	0	0	0	0	0	1	0	0
DDB0347945	0	0	0	0	2	0	0	0	0	127	0	0	0	0	0	0	0	2	0	0	0	0	0	0	243	0	0	0	0	0	0	0	0	0	12	3	0	0	0	0	118	0	0	0	0	37	0	0	0
DDB0347952	0	0	0	0	4	0	0	1	0	0	0	2	7	0	0	0	0	0	0	0	1	0	0	0	0	0	0	0	0	0	0	0	2	0	0	0	0	0	0	0	0	0	0	0	0	0	0	0	0
DDB0347954	0	0	0	0	0	0	0	0	0	0	0	1	0	0	0	0	0	0	0	1	0	0	0	0	0	0	0	0	1	0	0	0	0	0	0	0	0	0	0	0	0	0	0	0	0	0	0	0	0
DDB0347959	0	0	0	0	0	0	0	0	0	0	0	1	0	0	0	0	0	1	0	0	0	0	0	0	0	0	0	0	0	0	0	0	0	0	0	0	0	0	0	0	0	0	0	0	0	0	0	0	0
DDB0347960	0	0	0	0	0	0	0	0	0	0	0	0	2	0	0	0	0	0	0	0	0	0	0	0	0	0	0	0	0	0	0	0	1	1	0	0	1	0	0	0	0	0	0	0	0	0	0	0	0
DDB0347961	0	0	0	0	0	2	0	0	0	0	0	0	0	0	0	0	0	0	0	0	0	0	0	0	0	0	0	0	0	0	0	0	0	0	0	0	0	0	0	0	0	0	0	0	0	0	0	0	0
DDB0347962	0	0	0	0	0	0	0	0	0	0	0	0	0	0	0	0	0	0	0	0	0	0	0	0	0	0	0	0	1	0	0	0	0	0	0	0	0	0	1	0	0	0	0	1	0	0	0	0	0
DDB0347969	0	0	0	0	1	0	0	0	0	0	0	0	0	0	0	0	0	0	0	0	0	0	0	0	0	0	0	0	0	0	0	0	0	0	0	0	0	0	0	0	0	2	0	0	0	0	0	0	0
DDB0347970	0	0	0	0	0	0	0	0	0	0	0	0	0	0	0	0	0	0	0	0	0	0	0	0	0	0	0	0	0	0	0	0	0	0	0	0	0	0	0	0	0	0	0	0	0	0	0	0	0
DDB0347974	0	0	0	0	0	0	0	0	0	0	0	0	0	0	0	0	0	0	0	0	0	0	0	0	0	0	0	0	0	0	0	0	0	0	0	0	0	0	0	0	0	0	0	0	0	0	0	0	0
DDB0347975	0	0	13	0	0	0	0	0	0	0	0	0	0	0	0	0	0	0	0	0	0	0	0	0	0	0	0	0	7	0	0	3	0	0	0	0	1	0	0	0	0	0	0	0	0	0	0	0	0
DDB0347976	0	0	0	0	0	0	0	1	0	0	0	0	19	0	0	0	1	0	0	0	0	0	0	0	0	0	0	4	0	0	0	0	0	0	0	0	3	0	3	1	2	0	0	0	0	0	1	0	0
DDB0347977	0	0	0	0	0	0	0	0	0	0	0	0	17	0	6	0	0	0	0	0	0	0	0	0	0	0	0	17	0	0	0	0	2	25	0	2	0	13	0	0	0	0	0	0	0	0	0	0	1
DDB0347978	0	0	0	0	0	0	0	0	0	0	0	0	0	0	0	0	0	0	0	0	0	0	0	0	0	0	0	0	0	0	0	0	0	0	0	0	0	0	0	0	1	0	0	0	0	0	0	0	0
DDB0347979	20	0	0	0	0	5	1	0	0	0	0	0	0	0	0	0	0	0	0	0	0	0	0	0	0	0	0	0	0	0	0	0	0	0	0	0	0	0	0	0	0	0	0	0	0	0	0	0	0
DDB0347980	0	0	0	0	0	0	0	0	0	0	0	0	0	0	0	0	0	0	0	0	0	0	0	0	0	0	0	0	0	0	1	0	0	0	0	0	0	0	0	0	0	1	0	0	0	0	0	0	0
DDB0347981	31	0	0	0	0	1	3	0	0	0	0	0	0	0	0	0	0	0	0	0	0	0	0	0	0	0	0	0	0	0	0	0	0	0	0	0	0	0	0	0	0	0	0	0	0	0	0	0	0
DDB0347982	0	0	0	0	0	0	0	0	0	0	0	33	0	0	0	0	0	0	0	0	0	0	0	0	0	0	0	0	0	0	0	0	0	0	13	0	0	0	0	0	0	0	0	0	0	0	0	0	0
DDB0347984	0	0	0	0	0	0	0	0	0	0	0	0	0	0	0	0	0	0	0	0	0	0	0	0	0	0	0	0	0	0	0	0	0	0	0	0	0	0	0	0	0	0	0	0	0	0	0	0	0
DDB0347985	0	0	0	0	0	0	0	0	0	0	0	0	0	0	0	0	0	0	0	0	0	0	0	0	0	0	0	0	0	0	0	0	0	0	0	0	0	0	0	0	0	0	0	0	0	0	0	0	0
DDB0347998	0	0	0	0	0	0	0	0	1	10	5	0	0	0	0	0	0	0	33	0	0	0	39	0	0	0	0	4	18	0	0	0	9	0	20	0	0	0	7	0	5	0	0	3	0	0	0	0	2
DDB0347999	0	0	2	10	0	0	0	12	0	3	0	0	18	5	0	0	0	0	0	0	0	0	0	0	0	0	0	0	0	0	2	0	1	0	3	0	0	0	1	0	0	0	0	0	0	0	0	0	0
DDB0348001	7	5	13	2	3	0	0	4	7	4	7	12	1	32	1	16	6	1	0	7	2	3	16	0	8	0	4	8	14	1	1	24	1	10	0	0	3	2	4	0	1	1	0	0	0	0	0	0	0
DDB0348006	0	0	0	0	0	0	0	0	0	0	0	0	0	0	0	0	0	0	0	0	0	0	0	0	0	0	0	0	0	0	0	0	0	0	0	0	0	0	0	0	0	0	0	0	0	0	0	0	0
DDB0348009	0	0	0	0	0	0	0	0	0	0	0	0	0	0	0	0	0	0	0	0	0	0	0	0	0	0	0	0	0	0	0	0	0	0	0	0	0	0	0	0	0	0	0	0	0	0	0	0	0
DDB0348010	0	0	0	0	0	0	0	0	0	0	0	0	0	0	0	0	0	0	0	0	0	0	0	0	0	0	0	0	0	0	0	0	0	0	0	0	0	0	0	0	0	0	0	1	0	0	0	0	0
DDB0348017	0	0	0	0	0	0	0	0	0	0	0	0	0	0	0	0	0	0	0	0	0	0	0	0	0	0	0	0	0	0	0	0	0	0	0	0	0	0	0	0	0	0	0	0	0	0	0	0	0
DDB0348020	0	0	0	0	0	0	0	0	0	0	0	0	0	0	0	0	0	0	0	0	0	0	0	0	0	0	0	0	0	0	0	0	3	0	0	0	0	0	0	0	0	0	0	0	0	0	0	0	0
DDB0348021	0	0	0	0	0	0	0	0	0	0	0	0	0	0	0	0	0	0	0	0	0	0	0	0	0	0	0	0	0	0	0	0	0	0	0	0	0	0	0	0	0	0	0	0	0	0	0	0	0
DDB0348022	0	0	0	0	0	0	0	0	0	0	0	0	0	0	0	0	0	0	0	0	0	0	0	0	0	0	0	0	0	0	0	0	0	0	0	0	0	0	0	0	0	0	0	0	0	0	0	0	0
DDB0348024	1	0	0	0	0	0	0	0	0	0	0	0	0	0	0	0	0	0	0	0	0	0	0	0	0	0	0	0	0	0	0	0	0	0	0	0	0	0	0	0	0	0	0	0	0	0	0	0	0
DDB0348029	0	0	0	0	0	0	0	0	0	0	0	0	0	0	0	0	0	0	0	0	0	0	0	0	0	0	0	0	0	0	0	0	0	0	0	0	0	0	0	0	0	0	0	0	0	0	0	0	0
DDB0348034	0	0	37	0	0	0	0	55	0	0	0	0	0	46	0	3	0	98	0	0	0	0	0	2	0	0	0	0	3	10	0	29	0	0	0	0	66	9	0	0	4	0	0	13	1	13	0	9	6
DDB0348036	0	0	0	0	0	0	0	0	0	0	0	0	0	0	0	0	0	0	0	0	0	0	0	0	0	0	0	0	0	0	0	0	0	0	0	0	0	0	0	0	0	0	0	0	0	0	0	0	0
DDB0348037	0	0	1	0	0	12	0	0	0	42	0	0	0	0	0	0	4	0	0	0	4	0	10	0	0	0	0	0	0	0	0	0	0	0	0	0	0	0	0	0	0	0	0	0	0	0	0	0	0
DDB0348048	0	0	0	1	0	1	0	0	0	2	0	0	1	0	0	0	0	0	0	0	0	1	0	0	0	0	0	0	0	0	1	0	0	0	0	0	0	0	0	0	0	0	0	0	0	0	0	0	0
DDB0348052	0	0	0	0	0	0	0	0	0	0	0	0	0	0	0	0	0	0	0	0	0	0	0	0	0	0	0	0	0	0	0	0	0	0	0	0	0	0	0	0	0	0	0	0	0	0	0	0	1
DDB0348053	0	0	0	0	0	0	0	0	0	0	0	0	0	0	0	0	0	0	0	0	0	0	0	0	0	0	0	0	0	0	0	0	0	0	0	0	0	0	0	0	0	0	0	0	0	0	0	0	0
DDB0348055	0	0	0	0	0	0	0	0	2	0	0	0	0	0	0	0	0	0	0	0	0	0	0	0	0	0	0	0	0	0	0	0	0	0	0	0	0	0	0	0	0	0	0	0	0	0	0	0	0
DDB0348057	0	0	0	15	0	0	0	0	0	0	0	0	0	0	0	1	0	0	0	0	0	0	0	0	0	0	0	0	0	0	20	0	0	0	0	0	0	0	0	0	9	0	0	0	0	0	0	0	0
DDB0348059	0	0	0	0	0	0	0	0	0	0	0	0	0	0	0	0	0	0	0	0	0	0	0	0	0	0	0	0	0	0	0	0	0	0	0	0	0	0	0	0	0	0	0	0	0	0	0	0	0
DDB0348061	0	1	1	0	29	0	41	2	1	5	44	39	0	86	0	49	9	0	0	70	0	1	55	41	0	0	0	0	0	0	4	0	0	0	60	23	27	0	49	4	0	4	4	3	0	15	17	19	0
DDB0348068	0	0	12	5	0	0	4	0	0	0	0	0	0	42	35	0	1	1	0	16	0	2	0	0	6	0	16	0	0	4	0	0	6	0	0	0	24	0	0	10	0	0	0	0	0	0	0	0	0
DDB0348070	0	0	0	0	0	0	0	0	0	16	0	0	0	0	0	0	0	0	0	0	0	0	0	0	0	0	0	0	0	0	0	0	8	0	0	0	0	0	0	0	0	0	0	0	0	0	0	0	0
DDB0348074	2	0	11	1	0	0	3	2	0	5	1	0	0	0	2	5	0	0	2	0	6	0	1	1	0	4	2	5	3	0	0	1	0	1	11	1	27	0	0	4	6	1	0	0	0	1	0	0	0
DDB0348082	0	0	0	0	0	0	0	0	0	0	0	0	0	0	0	0	0	0	0	4	0	0	0	0	0	0	0	0	0	0	0	0	0	0	0	0	0	0	0	0	0	0	0	0	0	0	0	0	1
DDB0348086	0	0	0	0	0	0	0	0	0	0	0	0	0	0	0	0	0	0	0	0	0	1	0	0	0	0	0	0	0	0	0	0	0	0	0	2	0	0	0	0	0	0	0	0	0	0	0	0	0
DDB0348093	0	0	0	0	0	0	0	1	0	0	0	0	0	0	0	0	0	0	0	0	2	0	0	0	0	0	0	0	0	0	0	0	0	0	0	0	0	0	0	0	0	0	0	0	0	0	0	0	0
DDB0348095	0	0	0	0	0	0	0	0	0	0	0	0	0	0	0	0	0	0	0	0	0	0	0	0	0	0	0	0	0	0	0	0	0	0	0	0	0	0	0	0	0	0	0	0	0	0	0	0	0
DDB0348108	0	0	0	0	0	0	0	0	0	0	0	0	0	0	0	0	0	0	1	0	0	0	0	0	0	0	0	0	0	0	0	0	0	0	0	0	0	0	0	0	0	0	0	0	0	0	0	0	0
DDB0348109	0	52	3	0	0	0	0	0	0	9	0	0	0	0	4	0	0	0	0	0	0	0	0	0	0	2	0	0	0	0	0	0	0	0	0	0	0	0	0	0	0	0	0	0	0	0	0	0	0
DDB0348114	0	0	0	0	0	0	0	0	0	2	0	0	0	0	0	0	0	0	0	0	0	0	0	0	1	0	0	0	1	0	0	0	0	0	0	0	0	0	0	0	0	0	0	0	0	0	0	0	0
DDB0348135	0	0	0	0	0	0	0	0	3	0	3	0	0	0	0	0	0	0	0	3	0	0	0	0	0	3	11	0	0	0	0	0	0	0	0	0	0	0	0	0	0	0	0	0	0	0	0	0	1
DDB0348141	0	0	0	0	0	0	0	0	1	0	2	0	0	0	0	0	0	0	0	0	0	0	0	0	0	1	0	1	0	0	0	0	0	0	0	1	0	0	0	0	0	0	0	0	0	0	0	0	0
DDB0348160	0	0	0	0	0	0	0	0	0	0	0	0	0	0	0	0	0	0	0	0	0	0	0	0	0	0	0	0	0	0	0	0	0	0	0	0	0	0	0	0	0	0	0	0	0	0	0	0	0
DDB0348162	0	0	0	0	0	0	0	0	0	0	0	0	0	0	0	0	0	0	0	0	0	0	0	0	0	0	0	0	0	0	0	0	0	0	0	0	0	0	0	0	0	0	0	0	0	0	0	0	0
DDB0348163	0	0	0	0	0	0	0	0	0	0	0	0	0	0	0	0	0	0	0	0	0	0	0	0	0	0	0	0	0	0	0	0	1	0	0	0	0	0	0	0	0	0	0	0	0	0	0	0	0
DDB0348164	0	0	0	0	0	0	0	0	0	0	0	0	0	0	0	0	0	0	0	0	0	0	0	0	0	0	0	0	1	0	0	0	0	0	0	0	0	0	0	0	0	0	0	0	0	0	0	0	0
DDB0348165	0	7	0	0	0	1	0	0	0	4	0	11	0	0	0	0	0	0	0	0	0	1	0	0	0	0	1	0	0	0	0	0	2	4	0	0	5	0	0	0	0	0	0	0	0	0	0	0	0
DDB0348166	0	0	0	0	0	0	13	0	0	0	0	0	0	0	0	0	0	0	0	7	0	0	0	0	0	0	0	0	0	0	0	4	0	0	11	0	18	0	5	9	0	0	0	0	0	0	0	0	0
DDB0348167	0	3	4	0	0	0	0	0	0	0	0	3	0	0	0	0	7	0	0	1	0	1	0	0	0	1	0	0	0	2	0	0	1	1	0	0	0	0	0	1	0	0	0	2	0	0	0	0	0
DDB0348168	0	0	0	0	0	0	0	0	0	0	0	0	0	0	0	0	0	0	0	0	0	0	0	0	0	0	0	0	0	0	0	0	0	0	0	0	0	0	0	0	0	0	0	0	0	0	0	0	0
DDB0348169	0	0	0	0	1	0	1	0	0	11	0	0	0	0	0	0	10	0	6	0	0	0	0	0	0	0	0	0	0	0	0	6	2	0	0	3	0	0	0	0	5	0	0	0	1	0	1	0	0
DDB0348177	19	0	11	0	1	0	0	0	0	12	0	16	0	0	0	0	18	52	0	0	6	25	0	0	0	0	0	0	6	0	0	0	8	17	0	0	18	0	0	0	0	0	0	0	0	0	1	0	7
DDB0348189	0	0	0	0	0	0	0	0	0	0	1	0	0	0	0	0	0	0	0	0	0	1	0	0	0	0	0	0	1	1	0	0	0	1	2	1	3	0	4	0	0	0	0	0	0	0	0	0	0
DDB0348201	0	1	0	6	2	0	2	1	0	3	3	4	1	0	0	2	3	6	0	3	0	0	1	0	1	1	0	2	1	4	1	0	1	2	3	0	2	3	0	2	7	0	0	0	0	1	0	0	2
DDB0348205	0	0	0	0	0	0	0	0	0	0	0	0	0	0	0	0	0	0	0	0	0	0	0	0	0	0	0	0	0	0	0	0	0	0	0	0	0	0	0	0	0	0	0	0	0	0	0	0	0
DDB0348207	0	0	0	0	0	0	0	0	0	0	0	0	0	0	0	0	0	0	0	0	0	0	0	0	0	0	0	0	0	0	0	0	0	0	0	0	0	0	0	0	0	0	0	0	0	0	0	0	0
DDB0348214	0	0	0	0	0	0	0	0	0	0	0	0	0	0	0	0	0	0	0	0	0	0	0	0	0	0	0	0	0	0	0	0	0	0	0	0	0	0	0	0	0	0	0	0	0	0	0	0	0
DDB0348217	0	0	0	0	0	0	0	0	0	1	0	0	0	0	0	0	0	0	0	0	0	0	0	0	0	0	0	0	0	0	0	0	0	0	0	0	0	0	0	0	0	0	0	0	0	0	0	0	0
DDB0348221	0	0	0	0	9	1	0	2	6	27	3	5	0	0	317	1	0	0	0	0	7	35	133	10	0	7	67	24	0	0	0	0	29	0	0	0	0	6	0	0	0	0	2	0	146	46	125	12	9
DDB0348229	0	0	0	0	0	0	0	0	0	0	4	0	7	0	0	0	0	0	0	0	0	0	0	0	0	0	0	0	0	0	0	2	0	3	0	0	0	0	0	0	0	0	0	0	0	0	0	0	0
DDB0348230	0	2	0	0	0	0	0	0	0	0	0	1	0	14	0	0	3	1	0	4	0	0	0	0	0	0	20	0	0	2	1	0	3	0	0	0	0	0	0	0	0	0	0	1	0	0	0	0	0
DDB0348231	0	0	0	0	0	0	0	0	0	0	0	0	0	0	0	0	0	0	0	0	0	0	0	0	0	0	0	0	0	0	0	0	0	0	0	0	0	0	0	0	0	0	0	0	0	0	0	0	0
DDB0348232	0	0	0	0	0	0	0	0	0	0	0	0	0	0	0	0	0	0	0	0	0	0	0	0	0	0	0	0	0	0	0	0	0	0	0	0	0	0	0	0	0	0	0	0	0	0	0	0	0
DDB0348237	0	0	0	0	0	0	0	0	0	0	0	0	0	0	0	0	0	0	0	0	0	0	0	0	0	0	0	0	0	0	0	0	0	0	0	0	0	0	0	0	0	0	0	0	0	0	0	0	0
DDB0348247	0	0	0	0	0	0	0	0	0	0	0	0	0	0	0	0	0	0	0	0	0	0	0	0	0	0	0	0	0	0	0	0	0	0	0	0	0	0	0	0	0	0	0	0	0	0	0	0	0
DDB0348259	0	0	0	0	0	0	0	0	0	0	0	0	0	0	0	0	0	0	0	0	0	0	0	0	0	0	0	0	0	0	0	0	0	0	0	0	0	0	0	0	0	0	0	0	0	0	0	0	0
DDB0348267	0	0	0	0	0	0	0	2	0	0	0	0	0	0	0	0	0	0	0	0	0	0	0	0	0	0	0	0	0	0	0	0	0	0	0	0	0	0	0	0	0	0	0	0	0	0	0	0	0
DDB0348268	0	0	0	0	0	0	0	1	0	1	0	0	0	0	0	0	0	0	0	0	0	0	0	0	0	0	0	1	1	0	1	1	0	0	0	0	0	0	0	0	0	0	0	0	0	0	0	0	0
DDB0348277	0	0	0	1	0	0	0	0	0	0	0	0	0	0	0	0	0	0	0	0	0	0	0	0	0	0	0	0	0	0	0	0	0	0	0	0	0	0	0	0	0	0	0	0	0	0	0	0	0
DDB0348288	0	0	0	0	0	0	0	0	0	0	0	0	0	0	0	0	0	0	0	0	0	0	0	0	7	0	5	0	0	0	2	0	2	0	0	0	0	0	0	0	0	0	0	0	0	0	0	0	0
DDB0348294	0	0	0	0	0	0	0	0	0	0	0	0	0	0	0	0	0	0	0	0	0	0	2	0	0	0	0	0	0	10	7	0	0	0	8	0	0	0	0	0	0	0	0	0	0	0	0	0	0
DDB0348296	0	0	0	0	0	0	0	0	0	0	0	0	0	0	0	0	0	0	0	0	0	0	0	0	0	0	0	0	0	0	0	0	0	0	0	0	0	0	0	1	0	0	0	0	0	0	0	0	0
DDB0348297	0	0	0	0	0	0	2	0	0	0	0	0	0	29	0	0	0	0	0	0	0	0	0	0	0	0	0	1	0	0	0	14	0	9	0	0	1	0	0	0	0	0	0	0	0	0	0	0	0
DDB0348300	0	0	0	0	0	0	0	0	0	0	0	0	0	0	0	0	0	0	0	0	0	0	0	0	0	0	0	0	0	0	0	0	0	0	0	0	0	0	0	0	0	0	0	0	0	0	0	0	0
DDB0348306	0	0	0	0	0	0	0	0	0	0	0	0	0	0	0	0	0	0	0	0	0	0	0	0	0	0	2	0	0	0	0	0	0	0	0	0	0	0	0	1	0	0	0	0	0	0	0	1	0
DDB0348311	1	0	0	0	3	0	0	0	0	0	0	0	0	0	0	0	6	0	0	0	0	1	9	0	0	0	0	0	0	0	0	4	1	0	0	0	0	4	1	0	0	0	0	0	0	0	0	0	0
DDB0348316	0	0	0	0	0	0	0	0	0	0	0	0	0	0	0	0	0	0	0	0	0	0	0	0	0	0	0	0	0	0	0	0	0	0	0	0	0	0	0	0	0	0	0	0	0	0	0	0	0
DDB0348331	0	0	0	0	0	0	0	0	0	0	0	0	0	0	0	0	0	0	0	0	0	0	0	0	0	0	0	0	0	0	0	0	0	0	0	0	0	0	0	0	0	0	0	0	0	0	0	0	0
DDB0348344	0	0	0	0	0	0	0	0	0	0	0	0	0	0	0	0	0	0	0	0	0	0	0	0	0	0	0	0	0	0	0	0	0	0	0	1	0	0	0	0	0	0	0	0	0	0	0	0	0
DDB0348354	0	0	0	0	0	0	0	0	0	0	0	0	0	0	0	0	0	0	1	0	0	0	0	0	0	0	0	0	0	1	0	0	0	0	0	0	0	0	0	0	0	0	0	0	0	0	0	0	0
DDB0348364	0	0	0	0	0	0	0	0	1	0	4	0	0	0	0	0	0	0	0	0	0	0	0	0	0	0	0	0	0	0	0	0	0	0	0	0	0	0	0	0	0	0	0	0	0	0	0	0	0
DDB0348368	0	0	0	0	0	0	0	0	0	0	0	0	0	0	0	0	2	0	0	0	0	0	0	0	0	0	0	0	0	0	0	0	0	0	0	0	0	0	0	0	0	0	0	0	0	0	0	0	0
DDB0348369	0	0	0	0	0	0	0	0	0	1	0	0	0	0	0	0	0	0	0	0	3	0	0	0	0	0	0	0	0	0	0	0	0	0	0	0	1	0	0	1	1	0	0	0	0	0	0	0	0
DDB0348378	0	0	0	0	0	0	0	0	0	0	0	0	0	0	0	0	0	0	0	0	0	0	0	0	0	0	0	0	0	0	0	0	0	0	0	0	0	0	0	0	0	0	0	0	0	0	0	0	0
DDB0348380	0	0	0	0	0	0	0	0	0	0	0	0	0	0	0	0	0	0	0	0	0	0	0	0	0	0	0	0	0	0	0	0	0	0	0	0	0	0	0	0	0	0	0	0	0	0	0	0	0
DDB0348381	0	18	0	0	0	0	0	0	0	0	0	0	0	0	0	0	0	16	0	9	0	0	0	0	3	0	0	0	0	0	0	0	3	0	1	0	1	12	0	0	0	0	3	4	0	2	0	3	2
DDB0348386	0	0	0	0	0	0	0	0	2	0	0	2	0	0	0	0	0	0	0	0	0	0	0	0	0	0	0	0	0	0	1	0	0	0	0	0	1	0	0	0	1	0	0	0	0	0	0	0	0
DDB0348392	3	0	0	0	0	0	0	0	3	0	0	0	0	0	0	4	0	0	0	0	1	0	0	0	0	0	0	2	0	0	0	0	0	0	0	0	0	0	0	0	0	0	0	0	0	0	0	0	0
DDB0348393	0	2	0	0	0	0	0	0	0	0	0	1	0	0	0	0	0	0	0	0	0	0	32	0	0	0	0	0	0	0	0	0	0	0	0	2	0	0	2	0	0	0	0	0	0	0	1	0	0
DDB0348398	0	0	0	0	0	0	0	0	0	0	0	0	0	0	0	0	0	0	0	0	0	0	0	0	0	0	0	0	0	0	0	0	0	0	0	0	0	0	0	0	0	0	0	0	0	0	0	0	0
DDB0348399	0	0	0	0	0	0	0	0	0	0	0	0	0	0	0	0	0	0	0	0	0	0	0	0	0	0	0	0	0	0	0	0	0	0	0	0	0	0	0	0	0	0	0	0	0	0	0	0	0
DDB0348401	0	0	0	0	0	0	0	0	0	0	0	0	0	0	0	0	0	0	0	0	0	0	0	0	0	0	0	0	0	0	0	0	0	0	0	0	0	0	0	0	0	0	0	0	0	0	0	0	0
DDB0348403	0	0	0	0	0	0	0	0	0	0	0	0	0	0	0	0	0	0	0	0	0	0	0	0	0	0	0	0	0	0	0	0	0	0	0	0	0	0	0	0	0	0	0	0	0	0	0	0	0
DDB0348405	0	0	0	0	0	0	0	0	0	0	0	0	0	0	0	0	0	0	0	0	0	0	0	0	0	0	0	0	0	0	0	0	0	0	0	0	0	0	0	0	0	0	0	0	0	0	0	0	0
DDB0348413	0	0	0	0	0	0	0	0	0	0	0	0	0	0	0	0	0	0	0	0	0	0	0	0	0	0	0	0	0	0	0	0	0	0	0	0	0	0	0	0	0	0	0	0	0	0	0	0	0
DDB0348416	51	16	0	64	12	11	5	87	135	36	38	0	38	0	91	24	14	1	40	18	35	2	36	22	0	25	0	0	20	0	28	0	14	32	4	28	37	9	0	17	6	0	0	2	0	2	8	2	8
DDB0348417	0	0	0	0	0	0	0	0	0	1	0	0	0	0	0	0	0	0	2	0	0	0	0	0	0	0	0	0	0	0	0	0	0	2	0	0	0	0	0	0	0	0	0	0	0	0	0	0	0
DDB0348419	0	0	0	0	0	0	0	0	0	0	0	0	0	0	0	0	0	0	0	0	0	0	0	0	0	0	0	0	0	0	0	0	0	0	0	0	0	0	0	0	0	0	0	0	0	0	0	0	0
DDB0348420	0	0	0	0	0	0	0	0	0	0	0	0	0	0	0	0	0	0	0	0	0	0	0	0	0	0	0	0	0	0	0	0	0	0	0	0	0	0	0	0	0	0	0	0	0	0	0	0	0
DDB0348424	0	1	0	2	0	0	0	0	0	1	0	0	8	0	0	0	4	2	0	0	0	0	0	0	0	0	0	0	0	0	0	0	8	3	0	0	0	0	1	0	0	0	0	0	0	0	2	0	0
DDB0348431	0	0	0	0	0	0	0	0	0	3	0	0	0	0	0	0	0	0	0	0	0	0	0	0	0	0	0	0	0	0	0	0	0	0	0	1	0	0	0	1	0	0	0	0	0	0	0	0	0
DDB0348432	0	0	1	1	0	0	0	0	0	0	0	0	0	0	0	1	0	0	0	0	1	2	0	0	0	0	0	0	1	0	0	0	0	0	0	0	2	2	0	0	0	0	0	0	0	0	0	0	0
DDB0348435	0	1	0	0	0	0	0	0	0	0	0	0	0	0	0	0	0	0	0	0	0	0	0	0	0	0	0	0	0	0	0	0	0	0	0	0	0	0	0	0	0	0	0	0	0	0	0	0	0
DDB0348438	0	0	0	0	0	0	0	0	0	0	0	0	0	0	0	0	0	0	0	0	0	0	0	0	0	0	0	0	0	0	0	0	0	0	0	0	0	0	0	0	0	0	0	0	0	0	0	0	0
DDB0348441	0	0	0	0	0	0	0	0	0	0	0	0	0	0	0	0	0	0	0	0	0	0	0	0	0	0	0	0	0	0	0	0	0	0	0	0	0	0	0	0	0	0	0	0	0	0	0	0	0
DDB0348442	0	0	0	1	0	0	0	0	0	0	0	0	0	0	0	0	0	0	0	0	0	0	0	0	0	0	0	0	0	0	0	0	0	0	0	0	0	0	0	0	0	0	0	0	0	0	0	0	0
DDB0348443	1	10	70	36	0	20	0	38	66	0	0	0	0	0	0	40	0	0	0	1	9	0	0	0	0	0	0	0	1	0	49	42	3	0	0	0	20	22	0	0	0	4	17	16	0	11	10	6	13
DDB0348445	0	0	0	0	0	0	0	0	0	0	0	0	0	0	0	0	0	0	0	0	0	0	0	0	0	0	0	0	0	0	0	0	0	0	0	0	0	0	0	0	0	0	0	0	0	0	0	0	0
DDB0348448	0	0	0	0	0	0	0	0	0	0	0	0	0	0	0	0	0	0	0	0	0	0	0	0	0	0	0	0	0	0	0	0	0	0	1	0	0	0	0	0	0	0	0	1	0	0	0	0	0
DDB0348452	0	0	0	0	0	0	0	0	0	0	0	0	0	0	0	0	0	0	0	0	0	0	0	0	0	0	0	0	0	0	0	0	0	0	0	0	0	0	0	0	0	0	0	0	0	0	0	0	0
DDB0348453	26	3	40	17	6	0	12	6	8	33	19	1	21	3	11	22	27	14	0	28	56	5	17	17	10	9	15	24	28	20	8	14	11	7	4	16	74	1	4	7	31	12	5	4	2	0	3	4	3
DDB0348454	0	0	0	0	0	0	0	0	0	0	0	0	0	0	0	0	0	0	0	0	0	0	0	0	0	0	0	0	0	0	0	0	0	0	0	0	0	0	0	0	0	0	0	0	0	0	0	0	0
DDB0348460	0	0	0	0	0	0	0	0	0	0	0	0	0	0	0	0	0	0	0	0	0	0	0	0	0	0	0	0	0	0	0	0	0	0	0	0	0	0	0	0	0	0	0	0	0	0	0	0	0
DDB0348467	0	0	0	5	0	1	0	0	0	2	2	5	1	0	0	0	1	3	0	0	0	0	2	3	0	0	0	0	2	4	1	0	0	0	2	0	0	1	1	0	0	0	0	0	0	0	0	0	0
DDB0348483	0	0	0	0	0	0	0	0	0	0	0	0	0	0	0	0	0	0	0	0	0	0	0	0	0	0	0	2	0	0	0	0	0	0	0	0	0	0	1	0	0	0	0	0	0	0	0	1	0
DDB0348484	0	0	0	0	0	0	0	0	0	0	0	0	0	0	0	0	0	0	0	0	0	0	0	0	0	0	0	0	0	0	0	0	0	0	0	0	0	0	0	0	0	0	0	0	0	0	0	0	0
DDB0348486	0	0	0	0	0	0	0	0	0	0	0	0	0	0	0	0	0	0	0	0	0	0	0	0	0	0	0	0	3	0	0	0	0	0	0	0	0	0	0	0	0	0	0	0	0	0	0	0	0
DDB0348498	0	0	0	0	0	0	0	0	0	0	0	0	0	0	0	0	0	0	0	0	0	0	0	0	0	0	0	0	0	0	0	0	0	0	0	0	0	0	0	0	0	0	0	0	0	0	0	0	0
DDB0348510	0	5	0	0	0	0	0	3	0	0	0	0	0	0	0	0	4	1	3	0	0	0	0	0	0	9	0	0	3	0	2	0	0	0	0	0	0	0	0	0	0	0	0	0	0	0	0	0	1
DDB0348518	0	0	0	0	0	0	0	0	0	0	0	0	0	0	0	0	0	0	0	0	0	0	0	0	0	0	0	0	0	0	0	0	0	0	0	0	0	0	0	0	0	0	0	0	0	0	0	0	0
DDB0348531	0	0	0	0	0	0	0	0	0	0	0	0	0	0	0	0	0	0	0	0	0	0	0	0	0	0	0	0	0	0	0	0	0	0	0	0	0	0	0	0	0	0	0	0	0	0	0	0	0
DDB0348532	0	0	0	0	2	0	0	0	0	0	1	0	0	0	0	0	0	0	0	0	1	0	0	0	0	0	1	0	0	2	0	0	0	1	0	0	2	0	0	0	1	0	0	0	0	0	0	1	0
DDB0348536	0	0	0	0	0	0	0	0	0	0	0	0	0	0	0	0	0	1	0	0	0	0	0	0	0	0	0	0	0	0	0	0	0	0	0	0	0	0	0	0	0	0	0	0	0	0	0	0	0
DDB0348548	0	0	0	0	0	0	0	0	0	0	0	0	0	0	0	0	0	0	0	0	0	0	0	0	0	0	0	0	0	0	0	0	0	0	0	0	0	0	0	0	0	0	0	0	0	0	0	0	0
DDB0348550	0	0	0	0	0	0	0	0	0	0	0	0	0	0	0	0	0	0	0	0	0	0	0	0	0	0	0	0	0	0	0	0	0	0	0	0	0	0	0	0	0	0	0	0	0	0	0	0	0
DDB0348573	4	105	0	3	2	1	6	0	5	0	0	0	9	0	0	1	3	508	0	67	0	0	1	0	13	0	91	0	1	208	0	1	2	0	0	53	0	2	5	1	0	0	0	0	2	3	0	95	85
DDB0348574	0	0	0	0	0	0	0	3	0	0	0	0	0	0	0	2	0	7	0	0	0	0	0	0	0	0	0	0	0	0	0	0	0	0	0	0	0	0	0	0	0	0	0	0	0	0	0	0	0
DDB0348582	0	0	0	0	0	0	0	0	0	0	0	0	0	0	0	0	0	0	0	0	0	0	0	0	0	0	0	0	0	0	0	0	0	0	0	0	0	0	0	0	0	0	0	0	0	0	0	0	0
DDB0348583	0	0	0	0	14	3	0	3	0	0	0	0	1	0	0	3	0	0	11	0	0	0	0	0	10	2	13	0	0	0	0	9	0	0	0	12	0	0	4	0	0	0	1	0	0	0	0	0	0
DDB0348585	0	0	0	0	0	0	0	0	0	0	0	0	0	0	0	0	0	0	0	0	0	0	0	0	0	0	0	0	0	0	0	0	0	0	0	0	0	0	0	0	0	0	0	0	0	0	0	0	0
DDB0348590	0	0	0	0	0	0	0	0	0	0	0	0	0	0	0	1	0	0	0	0	0	0	0	0	0	0	6	0	22	0	0	0	0	0	0	0	0	0	0	0	0	0	0	0	0	0	0	0	0
DDB0348596	0	0	0	0	0	1	0	0	0	0	0	0	0	0	0	0	12	0	0	0	0	0	0	0	0	0	3	0	0	0	0	0	0	0	0	1	3	0	0	0	0	0	0	0	0	0	0	0	0
DDB0348597	0	0	0	64	0	0	0	4	0	3	0	1	0	115	25	0	0	0	2	89	6	0	0	1	0	8	83	0	26	0	9	0	0	23	7	77	0	26	3	0	0	0	0	2	1	13	0	1	2
DDB0348598	6	0	1	0	0	0	1	5	1	5	1	6	9	6	1	0	0	1	0	11	0	1	0	0	0	4	0	0	2	0	6	0	1	0	2	2	5	1	0	0	0	0	0	1	0	0	0	1	0
DDB0348605	0	0	0	0	0	0	0	1	0	0	0	0	0	307	0	66	108	4	0	0	0	0	0	0	0	0	215	0	0	0	0	2	0	0	0	3	136	118	5	0	0	57	0	0	1	53	0	0	20
DDB0348606	0	0	0	6	0	0	0	1	0	0	7	0	13	0	0	0	0	0	0	0	0	0	1	1	5	0	1	11	0	0	0	1	0	0	0	10	0	0	13	0	14	0	0	0	0	0	0	2	0
DDB0348611	0	0	0	0	0	0	0	0	0	0	0	0	0	0	1	0	0	0	1	0	0	0	0	0	0	0	0	0	0	0	0	0	0	0	0	0	0	0	0	0	0	0	0	0	0	0	0	0	0
DDB0348627	0	0	0	0	0	0	0	0	0	0	0	0	0	0	0	0	0	0	0	0	0	0	0	0	0	0	3	0	0	0	0	0	0	0	0	0	0	0	0	0	0	0	0	0	0	0	0	0	0
DDB0348634	0	0	0	0	0	0	0	0	0	0	0	0	0	0	0	0	0	0	0	0	0	0	0	0	0	0	0	0	0	0	0	0	0	0	0	0	0	0	0	0	0	0	0	0	0	0	0	0	0
DDB0348635	0	0	0	0	0	0	0	0	0	165	43	0	0	0	0	71	0	0	0	0	3	0	0	0	0	0	0	0	0	0	0	0	62	0	0	0	0	0	1	0	5	0	0	24	2	0	2	29	14
DDB0348636	8	43	0	37	3	31	8	22	5	0	3	1	0	24	3	20	35	41	78	58	1	0	0	0	0	1	0	2	0	13	87	0	6	0	36	0	4	1	0	0	1	0	0	6	0	0	0	0	0
DDB0348642	0	0	0	0	0	0	0	1	0	0	0	0	0	0	0	0	0	0	0	0	1	0	0	0	0	0	0	0	0	0	0	0	0	0	0	0	0	0	0	0	0	0	0	0	0	0	0	0	0
DDB0348646	0	0	0	0	0	0	0	0	0	0	0	0	0	0	0	0	0	0	0	0	0	0	0	0	0	0	0	0	0	0	0	0	0	0	0	0	0	0	0	0	0	0	0	0	0	0	0	0	0
DDB0348649	0	0	0	0	0	1	1	0	0	0	0	0	0	198	0	0	79	2	0	0	8	0	0	0	0	0	56	38	0	0	0	0	40	0	3	0	36	51	42	0	0	0	0	0	0	0	0	1	4
DDB0348650	0	0	0	0	0	0	0	0	0	0	0	0	0	0	0	41	0	0	0	0	0	0	0	0	0	0	0	0	0	0	0	0	0	0	0	0	1	0	0	0	0	0	0	0	0	0	0	0	0
DDB0348661	0	0	3	0	0	0	0	1	0	0	0	0	0	0	0	0	0	0	0	0	0	0	0	0	0	0	0	0	0	0	4	0	0	0	0	0	0	0	0	0	2	0	0	1	0	0	0	0	0
DDB0348662	0	0	0	0	0	0	0	0	0	0	0	0	0	0	0	0	0	0	0	0	0	0	0	0	0	0	0	0	0	0	0	0	0	0	0	0	0	0	0	0	0	0	0	0	0	0	0	0	0
DDB0348669	1	0	0	0	0	0	0	0	0	0	0	3	0	0	0	0	0	6	0	0	0	67	0	0	0	0	0	0	0	0	0	0	0	0	0	0	0	0	0	0	0	0	0	0	0	0	0	2	6
DDB0348670	0	0	2	0	2	0	0	1	0	0	1	1	0	0	0	0	3	0	0	2	3	1	0	2	0	0	6	0	0	2	0	5	0	0	0	2	4	0	0	0	5	0	0	0	0	0	0	0	0
DDB0348672	0	0	0	0	0	0	149	0	0	0	0	0	0	0	0	0	0	0	0	0	0	0	0	0	0	0	0	0	0	0	5	0	0	0	0	54	0	0	2	0	0	0	0	0	0	0	0	0	42
DDB0348679	0	0	0	3	0	0	0	0	0	0	0	0	0	8	2	0	0	0	38	0	0	0	0	1	0	2	0	0	4	0	0	0	0	0	0	1	0	0	1	6	0	0	0	0	0	0	0	1	0
DDB0348681	0	0	0	0	0	0	0	0	0	0	0	0	0	0	0	0	0	0	0	0	0	0	0	0	0	0	0	0	0	0	0	0	0	0	0	0	0	0	0	0	0	0	0	0	0	0	0	0	0
DDB0348683	0	0	0	0	2	0	0	0	2	0	0	0	0	0	1	0	0	0	0	4	0	0	0	0	0	0	0	0	0	0	0	0	0	0	0	0	0	0	0	0	0	0	0	0	0	0	0	0	0
DDB0348684	0	0	0	0	0	0	0	0	0	0	0	0	0	0	0	0	0	0	0	0	0	0	0	0	0	0	0	0	0	0	0	0	0	0	0	0	0	0	0	0	0	0	0	0	0	0	0	0	0
DDB0348685	0	0	0	0	0	0	0	0	0	0	0	0	0	0	0	0	0	0	0	0	0	0	0	0	0	0	0	0	0	0	0	0	0	0	0	0	0	0	0	0	0	0	0	0	0	0	0	0	0
DDB0348688	0	0	0	0	0	0	0	0	0	0	0	0	0	0	0	0	0	0	0	0	0	0	0	1	0	0	0	0	0	0	0	3	2	0	0	0	0	0	0	0	0	0	0	0	0	0	0	0	0
DDB0348702	0	0	0	0	0	0	0	0	0	0	0	0	0	0	0	0	0	0	0	0	0	0	0	0	0	0	0	0	0	0	0	0	0	0	0	0	0	0	0	0	0	0	0	0	0	0	0	0	0
DDB0348704	0	0	0	0	0	0	0	0	0	0	0	0	0	0	0	0	0	0	0	0	0	0	0	0	0	0	0	0	0	0	0	0	0	0	0	0	0	0	0	0	0	0	0	0	0	0	0	0	0
DDB0348705	0	0	0	0	0	0	0	0	0	0	0	0	0	0	0	0	0	0	0	0	0	0	0	0	0	0	0	0	0	0	0	0	0	0	0	0	0	0	0	0	0	0	0	0	0	0	0	0	0
DDB0348714	0	0	0	0	0	0	0	0	0	0	0	0	0	0	0	0	0	0	0	0	0	0	0	0	0	0	0	0	0	0	0	0	0	0	0	0	0	0	0	0	0	0	0	0	0	0	0	0	0
DDB0348715	11	0	0	4	5	0	0	0	0	9	13	0	4	8	0	0	0	15	4	0	0	2	15	0	0	0	0	0	7	0	0	0	6	0	1	0	7	5	0	0	0	1	1	1	2	0	2	3	1
DDB0348724	0	0	0	0	0	0	9	0	0	0	11	0	0	0	19	0	0	3	0	0	0	0	0	0	0	0	0	0	4	0	0	0	1	0	0	0	0	4	0	0	0	0	0	0	0	0	0	0	1
DDB0348725	0	0	0	0	0	0	0	0	0	0	0	0	0	0	0	0	0	0	0	0	1	0	0	0	0	0	0	0	0	0	0	0	0	0	0	0	0	0	0	0	0	0	0	0	0	0	0	0	0
DDB0348726	0	0	0	0	0	0	0	0	0	0	0	0	0	0	0	0	0	0	0	0	0	0	0	0	0	0	0	0	0	0	0	0	0	0	0	0	0	0	0	0	0	0	0	0	0	0	0	0	0
DDB0348729	0	0	0	0	0	0	0	0	0	0	0	0	0	0	0	0	0	0	0	0	0	0	0	0	0	0	0	0	0	0	0	0	6	0	0	0	0	0	0	0	0	0	0	0	0	0	0	0	0
DDB0348730	0	0	0	0	0	0	0	0	0	0	0	1	0	0	0	0	0	0	0	0	0	0	0	0	7	0	0	0	0	0	0	0	0	7	0	0	2	0	0	0	0	0	0	0	0	0	0	0	0
DDB0348731	0	0	3	0	10	0	25	0	0	0	0	0	0	0	0	2	0	6	0	0	0	0	0	0	0	0	0	49	0	0	0	28	0	0	0	0	0	0	0	0	0	0	0	0	0	0	0	0	1
DDB0348733	0	0	0	0	0	0	0	0	0	19	1	0	5	0	1	0	0	0	0	0	0	0	0	0	0	0	0	0	0	0	0	0	0	0	0	0	12	0	0	16	0	0	0	0	0	0	0	0	0
DDB0348734	0	13	1	70	0	0	0	0	221	0	11	0	0	0	0	0	249	0	0	0	2	0	0	59	0	0	0	0	11	1	1	0	24	0	0	2	37	0	0	251	109	5	0	5	1	12	0	13	10
DDB0348743	0	0	0	0	0	0	0	0	0	0	0	0	0	0	0	0	0	0	0	0	0	0	0	0	0	0	0	0	0	0	0	0	0	0	0	0	0	0	0	0	0	0	0	0	0	0	0	0	0
DDB0348747	0	0	0	0	0	0	0	0	0	0	0	0	0	0	0	0	0	0	0	0	0	0	1	0	0	0	0	0	0	0	1	0	1	1	0	0	0	1	5	0	0	0	0	0	0	0	0	0	0
DDB0348755	0	0	0	0	0	0	0	0	0	0	0	0	0	0	0	0	0	0	0	0	0	0	0	0	0	0	0	0	0	0	0	0	0	0	0	0	0	0	0	0	0	0	0	0	0	0	0	0	0
DDB0348759	0	0	0	0	0	0	0	0	0	0	0	0	0	0	0	0	0	0	0	0	0	0	0	0	0	0	0	0	0	0	0	0	0	0	0	0	0	0	0	0	0	0	0	0	0	1	0	0	0
DDB0348760	0	0	0	0	0	0	0	0	0	0	0	0	0	0	0	0	0	0	0	0	0	0	0	0	0	0	0	0	0	0	0	0	0	0	0	0	0	0	0	0	0	0	0	0	0	0	0	0	0
DDB0348761	0	0	0	0	0	0	0	0	0	0	0	0	0	0	0	0	0	0	0	0	0	0	0	0	0	0	0	0	0	0	0	0	0	0	0	0	0	0	0	0	0	0	0	0	0	0	0	0	0
DDB0348774	0	0	0	0	0	0	0	0	0	0	0	0	0	0	0	0	0	0	0	0	0	0	0	1	0	0	0	4	3	0	0	0	0	0	1	0	0	0	0	0	0	0	0	0	0	0	0	0	0
DDB0348777	0	0	0	0	0	0	0	0	0	0	0	0	0	0	0	0	0	0	0	0	0	0	0	0	0	0	0	0	0	0	0	0	0	0	0	0	0	0	0	0	0	0	0	0	0	0	0	0	0
DDB0348779	0	0	0	0	0	0	0	0	0	0	0	0	0	0	26	0	0	0	0	0	6	0	0	0	0	0	0	0	0	0	0	0	0	0	0	0	0	0	0	0	0	0	0	1	0	0	0	0	0
DDB0348780	0	0	0	0	0	0	0	0	0	0	0	0	0	0	0	0	0	0	0	0	0	0	0	0	0	0	0	0	0	0	0	0	0	0	0	0	0	0	0	0	0	0	0	0	0	0	0	0	0
DDB0348782	0	0	0	0	0	0	0	2	0	0	0	0	0	0	0	0	0	0	0	0	0	0	0	0	0	1	0	0	1	0	0	0	0	0	0	0	0	0	0	0	0	0	0	0	0	0	0	0	0
DDB0348795	0	0	0	0	0	0	0	0	0	0	0	0	0	0	0	0	0	0	0	0	0	0	0	0	0	0	0	0	0	0	0	0	0	0	0	0	0	0	0	0	0	0	0	0	0	0	0	0	0
DDB0348806	0	0	0	0	0	0	0	0	0	0	0	0	0	0	0	0	0	0	0	0	0	0	0	0	0	0	0	0	0	0	0	0	0	0	0	0	0	0	0	0	0	0	0	0	0	0	0	0	0
DDB0348809	0	0	0	0	0	0	0	0	0	0	0	0	0	0	0	0	0	0	0	0	0	0	0	0	0	0	0	0	0	0	0	0	0	0	0	0	0	0	0	0	0	0	0	0	0	0	0	0	0
DDB0348810	0	0	0	0	0	0	0	0	0	0	0	0	0	0	0	0	0	0	0	0	0	0	0	0	0	0	0	0	0	0	0	0	0	0	0	0	0	0	0	0	0	0	0	0	0	0	0	0	0
DDB0348812	0	0	0	0	0	0	0	0	0	0	0	0	0	0	0	0	0	0	0	0	0	0	0	0	0	0	0	0	0	0	0	0	0	0	0	0	0	0	0	0	0	0	0	0	0	0	0	0	0
DDB0348815	0	0	0	1	1	0	0	1	0	0	0	0	1	0	1	0	0	0	0	0	0	0	0	0	0	0	0	0	0	0	0	0	0	0	0	0	2	0	0	1	0	3	0	0	0	0	0	0	0
DDB0348816	0	2	2	0	0	0	0	1	1	0	0	0	0	10	0	0	0	1	0	4	0	0	0	0	1	0	0	1	2	0	0	2	0	0	1	1	0	5	0	4	0	0	0	0	0	0	0	0	1
DDB0348818	0	0	0	0	0	0	0	0	0	0	0	0	0	0	0	0	0	0	0	0	0	0	0	0	0	0	0	0	0	0	0	0	0	0	0	0	0	0	0	0	0	0	0	0	0	0	0	0	0
DDB0348823	0	0	0	0	0	0	0	0	0	0	1	0	0	0	0	0	0	0	0	0	0	0	0	0	0	0	0	0	0	0	0	0	0	0	0	0	0	0	0	0	0	0	0	0	0	0	0	0	0
DDB0348845	0	0	0	0	0	0	5	1	0	0	0	0	0	77	0	0	0	0	0	6	0	10	2	0	28	0	0	0	0	0	0	0	3	0	17	6	0	10	0	0	0	8	0	0	0	0	0	0	2
DDB0348870	0	0	0	0	7	0	0	0	0	0	0	0	0	0	3	0	0	0	0	0	0	0	0	0	0	0	0	0	0	0	0	0	0	0	0	0	0	0	0	1	0	0	0	0	0	0	0	0	0
DDB0348874	0	0	0	0	0	0	0	0	0	0	0	0	0	0	0	0	0	0	0	0	0	0	0	0	0	0	0	0	0	0	0	0	0	0	0	0	0	0	0	0	0	0	0	0	0	0	0	0	0
DDB0348877	0	0	0	0	0	0	0	0	0	0	0	0	0	0	0	0	0	0	0	0	7	0	0	0	0	0	0	0	0	0	0	0	0	0	0	0	0	0	0	0	0	0	0	0	0	0	0	0	0
DDB0348879	0	0	0	0	0	0	0	0	0	0	0	0	0	0	0	0	0	0	0	0	0	0	0	0	0	0	2	0	0	0	0	0	0	0	0	0	0	0	0	0	0	0	0	0	0	0	0	0	0
DDB0348880	0	0	1	0	0	0	0	0	0	0	0	0	0	0	0	0	0	0	0	0	0	0	0	0	0	0	0	0	0	0	0	0	0	0	0	1	0	0	0	0	0	0	0	0	0	0	0	0	0
DDB0348881	9	0	0	0	0	0	0	0	0	8	1	0	0	0	1	0	4	0	0	0	0	12	0	0	0	0	0	0	0	0	0	4	0	0	0	1	0	1	0	0	0	0	0	0	0	0	0	2	0
DDB0348887	0	0	0	0	0	0	0	0	0	0	0	0	0	0	0	0	0	0	0	0	0	0	0	0	0	0	0	0	0	0	0	0	0	0	0	0	0	0	0	0	0	0	0	0	0	0	0	0	0
DDB0348888	0	0	10	0	0	0	0	0	0	0	0	0	0	0	0	0	0	0	0	0	0	0	0	0	0	0	0	0	30	0	0	0	9	0	0	0	0	0	0	0	0	0	0	3	0	0	0	0	0
DDB0348892	0	9	0	0	0	20	0	0	2	0	0	0	0	0	0	0	0	0	0	12	0	1	0	0	25	0	0	20	18	0	12	0	0	0	0	0	19	0	0	0	1	0	0	4	0	0	0	0	0
DDB0348898	0	0	0	0	1	0	0	5	0	0	0	0	0	0	0	0	0	0	0	3	0	0	2	0	0	0	0	0	0	0	0	0	0	0	0	2	0	0	0	0	0	0	0	0	0	0	0	0	0
DDB0348906	0	0	0	0	8	18	0	0	64	0	0	1	0	0	14	0	0	0	0	0	0	2	0	2	0	0	0	0	0	0	0	0	16	0	0	0	1	0	0	19	0	0	0	3	0	0	2	0	0
DDB0348912	0	0	0	0	0	0	0	0	0	0	0	0	0	0	0	0	0	0	0	0	0	0	0	0	0	0	0	0	0	0	0	0	0	0	0	0	0	0	0	0	0	0	0	0	0	0	0	0	0
DDB0348923	0	0	2	0	0	0	0	0	0	0	1	7	0	0	0	0	0	12	0	0	4	0	0	14	0	0	1	0	2	0	3	12	0	0	6	0	11	6	0	0	1	0	0	0	0	0	0	0	1
DDB0348924	0	0	0	0	0	0	0	0	0	0	0	0	0	0	0	0	0	0	0	0	0	0	0	0	0	0	0	0	0	0	0	0	0	0	0	0	0	0	0	0	0	0	0	0	0	0	0	0	0
DDB0348926	0	0	0	0	0	0	0	0	0	0	0	0	0	0	0	0	0	0	0	0	0	0	0	0	0	0	0	0	0	0	0	0	0	0	0	0	0	0	0	0	0	0	0	0	0	0	0	0	0
DDB0348927	0	0	0	1	0	0	0	0	0	4	1	0	0	0	0	0	0	1	0	6	0	0	0	0	0	0	0	0	0	0	0	0	0	0	0	1	0	0	0	1	0	0	0	0	0	0	0	0	0
DDB0348928	0	0	0	0	0	0	0	0	0	0	0	0	0	0	0	0	0	0	0	0	0	0	0	0	0	0	0	0	0	0	0	0	0	0	0	0	0	0	0	0	0	0	0	0	0	0	0	0	0
DDB0348931	0	0	0	0	0	0	0	0	0	0	0	0	0	0	0	0	0	0	0	0	0	0	0	0	0	0	0	0	0	0	0	0	0	0	0	0	0	0	0	0	0	0	0	0	0	0	0	0	0
DDB0348943	0	0	0	0	0	0	0	0	1	0	19	0	24	0	0	1	0	0	0	10	0	0	0	0	0	0	15	0	0	0	0	0	0	0	0	0	0	0	0	0	0	3	0	1	0	2	0	0	4
DDB0348946	0	0	0	0	0	0	0	0	0	0	0	0	9	0	0	0	0	0	0	6	0	0	0	0	0	4	0	0	0	0	0	4	0	0	0	0	0	0	2	5	0	1	0	1	0	0	0	1	0
DDB0348948	0	0	0	0	0	0	0	0	0	0	0	0	0	0	12	0	0	3	0	0	0	0	0	0	0	0	2	0	0	0	0	0	0	0	2	0	0	0	0	0	0	0	0	0	0	0	1	0	0
DDB0348953	4	0	35	0	0	0	0	0	0	0	0	0	0	0	0	0	0	0	0	0	0	0	0	0	0	0	0	0	0	0	0	0	0	0	0	0	0	9	0	0	0	0	0	0	0	0	0	0	0
DDB0348964	0	0	0	0	0	30	0	0	0	0	0	0	0	0	0	0	0	0	0	0	0	0	0	0	7	0	0	0	0	0	0	0	0	0	12	0	1	0	0	0	0	0	0	0	0	0	0	0	0
DDB0348966	0	1	59	0	0	1	0	0	0	22	5	0	0	0	3	26	20	0	0	50	8	0	105	0	0	0	0	3	0	0	78	0	26	34	0	0	1	0	0	0	0	0	0	0	0	0	1	3	0
DDB0348970	0	0	0	0	0	0	0	0	0	0	0	0	0	0	0	0	0	0	0	0	0	0	0	0	0	0	0	0	0	0	0	0	0	0	0	0	0	0	0	0	0	0	0	0	0	0	0	0	0
DDB0348971	5	0	2	1	0	6	0	0	1	2	2	2	1	0	0	6	0	0	0	1	3	3	0	0	5	2	1	2	1	0	0	4	4	0	0	0	8	1	0	1	0	0	0	0	0	0	0	0	0
DDB0348972	0	0	0	0	0	0	0	0	0	0	0	0	0	0	0	0	0	0	0	0	0	0	0	1	0	0	0	0	0	0	0	0	0	0	0	0	0	0	0	0	0	0	0	0	0	0	0	0	0
DDB0348973	0	0	0	1	0	0	1	0	2	1	0	0	0	0	0	1	1	0	0	0	0	0	0	0	0	0	1	0	2	0	2	3	0	0	0	1	0	0	0	0	0	0	0	0	0	0	0	0	0
DDB0348974	0	0	0	0	0	0	0	0	0	0	0	0	0	0	0	0	0	0	0	0	0	0	0	0	0	0	0	0	0	0	0	0	0	0	0	0	0	0	0	0	0	0	0	0	0	0	0	0	0
DDB0348976	0	0	0	13	0	0	0	0	0	0	0	0	0	0	0	0	0	0	0	0	1	3	0	0	0	0	0	0	0	0	0	0	0	0	0	0	0	0	0	0	0	0	0	2	0	0	0	0	0
DDB0348978	0	0	0	0	0	0	0	0	0	0	0	0	0	0	0	0	18	1	0	0	0	2	0	0	0	0	0	0	4	0	0	0	2	0	0	0	0	0	0	0	0	1	0	2	0	0	0	0	0
DDB0348980	0	0	0	0	0	0	0	0	0	0	0	0	0	0	0	0	0	0	0	0	0	0	0	0	0	0	0	0	0	0	0	0	0	0	0	0	0	0	0	0	0	0	0	0	0	0	0	0	0
DDB0348983	0	0	0	0	0	0	0	0	0	0	0	0	0	0	0	0	0	0	0	0	0	0	0	0	0	0	0	0	0	0	0	0	0	0	0	0	0	0	0	0	0	0	0	0	0	0	0	0	0
DDB0348984	0	0	0	0	0	0	0	0	0	0	0	0	0	0	0	0	0	0	0	0	0	0	0	0	0	0	0	0	0	0	0	0	0	0	0	0	0	0	0	0	0	0	0	0	0	0	0	0	0
DDB0348985	0	0	0	0	0	0	0	0	0	0	0	0	0	0	0	0	0	0	0	0	0	0	0	0	0	0	0	0	7	0	0	0	0	0	0	0	0	0	0	0	0	0	0	0	0	0	0	0	0
DDB0348986	0	0	0	0	0	0	0	0	0	0	0	0	0	0	0	0	2	0	0	3	0	0	0	0	0	0	1	0	1	0	0	0	0	0	0	2	0	0	0	0	0	0	0	0	0	0	0	0	0
DDB0348993	0	0	0	0	0	0	0	0	0	0	0	0	0	0	0	0	0	0	0	0	0	0	0	3	0	0	0	0	0	0	0	0	0	0	0	0	0	0	0	0	0	0	0	0	0	0	0	0	0
DDB0349001	0	0	0	0	0	0	0	0	0	0	0	0	5	0	0	0	3	0	0	0	0	0	0	0	0	0	0	0	0	0	0	5	0	0	0	0	0	0	0	0	0	0	0	0	0	0	0	0	0
DDB0349004	0	0	40	0	0	0	0	0	0	0	0	17	1	0	0	0	0	0	0	0	11	1	8	5	0	0	0	23	0	0	10	3	9	0	7	0	0	0	0	9	0	0	0	0	1	0	0	2	0
DDB0349008	0	0	0	0	0	0	0	0	0	0	0	0	0	0	0	0	0	0	0	0	0	0	0	0	0	0	0	0	0	0	0	0	0	0	0	0	0	0	0	0	0	0	0	0	0	0	0	0	0
DDB0349009	0	0	0	0	0	0	1	0	0	0	0	20	0	0	0	0	0	0	0	0	0	0	0	0	0	0	0	0	0	0	0	0	0	0	0	0	0	1	0	0	0	0	0	0	0	0	0	0	0
DDB0349018	0	0	0	0	0	0	0	0	1	0	0	0	0	0	0	0	0	1	0	0	0	0	0	0	0	0	0	0	2	0	0	2	0	2	0	0	0	0	0	0	0	0	0	0	0	0	0	0	0
DDB0349021	0	0	0	0	0	0	0	0	0	0	0	0	0	0	0	0	0	0	0	0	0	0	0	0	0	0	0	0	0	0	0	0	0	0	0	0	0	0	0	0	0	0	0	0	0	0	0	0	0
DDB0349023	17	31	1	19	32	0	6	0	0	5	50	43	139	61	47	22	31	57	0	1	5	5	19	8	11	0	0	11	83	32	10	8	5	42	19	0	35	5	0	0	3	7	3	7	2	6	4	11	10
DDB0349025	0	0	58	6	0	29	2	0	3	7	0	12	3	0	9	1	19	25	5	7	0	9	0	1	2	0	0	1	0	1	28	124	0	27	16	2	0	0	1	4	0	0	0	4	0	0	0	1	0
DDB0349032	0	0	0	0	0	0	0	0	0	0	0	0	0	0	0	0	0	0	0	0	0	0	0	0	0	0	0	0	0	0	0	0	0	0	0	0	0	0	0	0	0	0	0	0	0	0	0	0	0
DDB0349037	0	0	0	0	0	0	0	0	0	0	0	0	0	0	0	0	0	0	0	0	0	0	0	0	0	0	0	0	0	0	0	0	0	0	0	0	0	0	0	0	0	0	0	0	0	0	0	0	0
DDB0349039	0	0	0	0	0	0	0	0	0	0	0	0	0	0	0	0	0	0	0	0	0	0	0	0	0	0	0	0	0	0	0	0	0	0	0	0	0	0	0	0	0	0	0	0	0	0	0	0	0
DDB0349046	0	0	0	1	0	0	0	0	0	0	0	0	0	1	0	0	1	0	0	0	0	3	0	0	0	0	0	0	0	2	0	0	0	0	0	0	0	0	0	0	0	0	0	0	0	0	0	1	0
DDB0349050	0	0	0	1	0	0	0	0	0	0	0	0	0	0	0	0	0	0	0	0	0	0	1	0	0	0	0	0	0	0	0	0	0	0	0	0	0	0	0	0	0	0	0	0	0	0	0	0	0
DDB0349062	0	0	0	0	0	0	0	0	0	0	0	0	0	0	0	0	0	0	0	0	0	0	0	0	0	0	0	0	0	0	0	0	0	0	0	0	0	0	0	0	0	0	0	0	0	0	0	0	0
DDB0349070	0	0	0	0	0	0	0	0	0	0	0	0	0	0	0	0	0	0	0	0	0	0	0	0	0	0	0	0	0	0	0	0	0	0	0	0	0	0	0	0	0	0	0	0	0	0	0	0	0
DDB0349071	0	0	17	0	0	0	0	0	0	0	0	0	0	0	0	0	0	0	0	0	0	0	0	0	0	0	0	0	0	0	0	0	0	0	0	0	0	0	0	0	0	0	0	0	0	0	0	0	0
DDB0349077	0	0	0	0	0	0	0	0	0	0	0	0	1	0	0	0	0	0	0	0	0	0	0	0	0	0	0	0	0	0	0	1	0	0	0	0	0	0	0	0	0	0	0	0	0	0	0	0	0
DDB0349078	0	5	0	0	2	0	0	0	0	0	0	0	0	0	0	0	0	0	0	0	0	0	0	0	0	0	0	0	1	6	0	0	0	0	0	0	0	0	0	0	0	0	0	0	1	0	0	0	0
DDB0349080	0	0	0	0	0	0	0	0	0	0	0	0	0	0	0	0	0	0	0	0	0	0	0	0	0	0	0	0	0	0	0	0	0	0	0	0	0	0	0	0	0	0	0	0	0	0	0	0	0
DDB0349082	0	0	0	0	0	1	0	8	0	0	0	3	0	0	0	3	0	2	0	3	0	2	0	1	2	0	0	0	2	0	0	1	0	2	0	0	2	1	0	0	0	1	2	0	0	0	0	1	0
DDB0349087	0	0	0	0	0	0	0	0	0	0	0	0	0	0	0	0	0	0	0	0	0	0	0	0	0	0	0	0	0	0	0	0	0	0	0	0	0	0	0	0	0	0	0	0	0	0	0	0	0
DDB0349093	0	0	5	0	0	0	0	0	0	0	0	0	0	0	0	0	0	0	0	0	0	0	0	0	0	0	1	0	0	0	0	0	0	0	0	0	0	0	0	0	0	0	0	0	0	0	0	0	2
DDB0349105	0	56	107	10	12	0	0	1	9	0	11	0	0	0	1	0	0	28	0	8	2	0	0	0	0	0	0	0	0	98	1	0	54	0	0	0	38	8	0	6	10	0	0	0	0	0	1	0	8
DDB0349108	0	0	0	0	1	0	0	0	0	0	0	0	0	0	0	0	0	0	0	0	0	0	0	0	0	0	0	0	0	0	0	0	0	0	0	0	0	0	0	0	0	0	0	0	0	0	0	0	0
DDB0349109	0	0	0	0	0	0	0	0	0	0	0	0	0	0	0	0	0	0	0	0	0	0	0	0	0	0	0	0	0	0	0	0	0	0	0	0	0	0	1	0	0	0	0	0	0	0	0	0	0
DDB0349112	55	2	59	43	20	0	23	39	17	43	56	0	58	0	0	115	0	44	113	21	52	3	62	0	93	70	5	0	19	27	0	67	29	0	2	0	89	5	25	2	76	7	27	29	12	76	0	29	32
DDB0349120	0	0	0	0	0	0	0	0	0	0	0	0	0	0	0	0	0	0	0	0	0	0	0	0	0	0	0	0	0	0	0	0	0	0	0	0	0	0	0	0	0	0	0	0	0	0	0	0	0
DDB0349121	0	0	0	0	0	0	0	0	0	0	0	0	0	0	0	0	0	0	0	0	0	0	0	0	0	0	0	0	0	0	0	0	0	0	0	0	0	0	0	0	0	0	0	0	0	0	0	0	0
DDB0349123	3	3	31	0	2	3	0	3	1	2	0	0	3	2	2	1	8	6	8	0	0	0	0	0	2	21	3	0	0	0	4	4	0	0	22	0	0	3	0	2	0	0	0	0	0	0	1	0	0
DDB0349132	0	0	1	0	0	0	0	0	0	0	0	0	0	0	0	0	0	0	0	0	0	0	1	0	0	0	2	0	1	0	0	0	0	0	0	0	1	0	0	0	0	0	0	0	0	0	0	0	0
DDB0349143	0	0	0	0	0	0	0	0	0	0	0	0	0	0	0	0	1	0	0	0	0	0	0	0	0	0	0	0	0	0	0	0	0	0	0	0	0	0	0	0	1	0	0	0	0	0	0	0	0
DDB0349146	0	0	0	0	0	0	0	0	0	0	0	0	0	0	0	0	0	1	0	0	0	0	0	0	0	0	0	0	0	0	0	0	0	0	0	0	0	0	0	0	0	0	0	0	0	0	0	0	0
DDB0349149	0	0	0	0	0	0	0	1	0	0	0	0	0	0	0	0	0	0	0	0	0	0	0	0	0	0	0	0	0	0	0	0	0	0	0	0	0	0	0	0	0	0	0	0	0	0	3	0	0
DDB0349150	0	0	0	0	0	0	0	0	0	0	0	0	0	0	0	0	0	0	0	0	0	0	0	0	0	0	0	0	0	0	0	0	0	0	0	0	0	0	0	0	0	0	0	0	0	0	0	0	0
DDB0349156	1	0	0	0	0	0	0	0	0	0	0	0	0	0	0	0	0	0	0	0	0	11	0	0	0	0	0	0	0	0	0	0	0	0	0	0	0	0	0	0	0	0	0	0	0	0	0	0	0
DDB0349157	0	0	0	0	0	0	0	0	0	0	0	0	0	0	0	0	0	0	0	0	0	0	0	0	0	0	0	0	0	0	0	0	0	0	0	0	0	0	0	0	0	0	0	0	0	0	0	0	0
DDB0349158	0	0	0	0	0	0	0	0	0	0	0	0	0	0	0	0	0	0	0	0	0	0	0	0	0	0	0	0	0	0	0	0	0	0	0	0	0	0	0	0	0	0	0	0	0	0	0	0	0
DDB0349162	0	0	0	0	0	0	0	0	0	0	0	0	0	0	0	0	0	0	0	0	0	0	0	0	0	0	0	0	0	0	0	0	0	0	0	0	0	0	0	0	0	0	0	0	0	0	0	0	0
DDB0349166	0	0	0	0	5	0	0	0	0	0	0	0	0	0	0	0	0	0	0	0	0	0	0	0	0	0	0	0	0	0	0	0	0	0	0	0	0	0	3	38	0	0	0	0	0	0	0	2	0
DDB0349169	0	0	0	0	0	0	0	0	0	0	0	0	0	0	0	0	0	0	0	0	0	0	0	0	0	0	0	0	0	0	0	0	0	0	0	0	0	0	0	0	0	0	0	0	0	0	0	0	0
DDB0349172	0	0	0	0	0	0	0	0	0	0	0	0	0	0	0	0	0	0	0	0	0	0	0	0	0	0	0	0	0	0	0	0	0	0	0	0	0	0	0	0	0	0	0	0	0	0	0	0	0
DDB0349173	0	20	4	0	0	1	5	1	0	32	2	1	0	0	0	0	5	51	0	0	1	0	0	0	1	0	0	2	11	0	0	8	0	0	0	0	34	2	0	0	51	0	0	2	0	2	4	1	1
DDB0349176	0	0	0	1	0	0	0	0	0	1	0	0	1	0	0	0	0	0	0	0	0	11	0	0	0	0	0	0	0	0	0	1	0	0	0	0	0	0	0	0	0	0	0	0	0	0	0	0	0
DDB0349177	0	0	1	2	1	0	0	0	0	3	0	1	2	1	0	0	0	0	0	2	0	4	0	0	0	0	0	0	0	0	0	0	0	5	0	0	0	0	0	4	0	0	0	0	0	0	0	0	0
DDB0349178	0	0	0	0	0	0	0	0	0	0	0	0	0	0	0	0	0	0	0	0	0	0	0	3	0	0	0	2	3	0	0	0	0	0	0	0	0	0	0	0	0	0	0	0	0	0	0	0	0
DDB0349180	0	0	0	0	0	0	0	0	0	0	0	0	0	0	0	0	0	0	0	0	0	0	0	0	0	0	0	0	0	0	0	0	0	0	0	0	0	0	0	0	0	0	0	0	0	0	0	0	0
DDB0349184	0	0	0	0	0	0	0	0	0	0	0	0	0	0	0	0	0	0	0	0	0	0	0	0	0	0	0	0	0	0	0	0	0	0	0	0	0	0	0	0	0	0	0	0	0	0	0	0	0
DDB0349195	0	0	0	0	0	0	0	0	0	0	0	0	0	0	0	0	0	0	0	0	0	0	0	0	0	0	0	0	0	0	0	0	0	0	0	0	0	0	0	0	0	0	0	0	0	0	0	0	0
DDB0349201	0	0	0	0	0	0	0	0	0	0	0	0	0	0	0	0	0	0	0	0	0	0	0	0	0	0	0	0	0	0	0	0	0	0	0	0	0	0	0	0	0	0	0	0	0	0	0	0	0
DDB0349210	0	0	0	0	0	0	0	0	0	0	0	0	0	0	0	0	0	0	0	0	0	0	0	0	0	0	0	0	0	0	0	0	0	0	0	1	0	0	0	0	0	0	0	0	0	0	0	0	0
DDB0349211	0	0	0	0	0	0	0	0	0	0	0	0	0	0	0	0	0	0	0	0	0	0	0	0	0	0	0	0	0	0	0	0	0	0	0	0	0	0	0	0	0	0	0	0	0	0	0	0	0
DDB0349219	2	0	0	0	0	0	0	0	0	0	0	0	0	0	0	0	0	0	0	0	0	0	0	0	0	0	0	0	0	0	0	0	0	0	0	0	0	0	0	0	0	0	0	0	0	0	0	0	1
DDB0349225	0	0	0	0	0	0	0	0	0	0	0	0	0	0	0	0	0	14	0	0	0	0	0	10	0	0	1	0	0	0	0	0	0	0	0	0	0	0	0	0	0	0	0	0	0	0	6	0	0
DDB0349228	0	0	0	0	0	0	0	0	0	0	0	0	0	0	0	0	0	0	0	0	0	0	0	0	0	0	0	0	0	0	0	0	0	0	0	0	0	0	0	0	0	0	0	0	0	0	0	0	0
DDB0349241	0	0	0	0	0	0	0	0	0	0	0	0	0	0	0	0	0	0	0	0	0	0	0	0	0	0	0	0	0	0	0	0	0	0	0	0	0	0	0	0	0	0	0	0	0	0	1	0	0
DDB0349246	0	0	1	0	0	0	0	0	0	0	0	0	0	0	0	0	0	0	0	0	0	2	0	0	0	0	0	0	2	0	0	0	0	0	0	0	1	0	0	0	0	0	0	0	0	0	2	1	2
DDB0349254	0	6	6	4	0	0	0	0	0	0	0	3	2	0	0	5	5	0	0	0	2	1	1	2	12	0	3	3	0	0	0	2	1	0	0	0	1	1	0	3	0	0	0	1	0	0	0	0	0
DDB0349257	0	0	0	0	0	0	0	0	0	0	0	0	0	0	0	0	0	0	0	0	0	0	0	0	0	0	0	0	0	0	0	0	0	0	0	0	0	0	0	0	0	0	0	0	0	0	0	0	0
DDB0349260	0	0	0	0	0	0	6	0	2	2	3	1	6	0	0	0	14	0	0	5	2	2	0	0	0	0	14	1	0	14	16	0	4	0	0	1	10	0	10	0	0	0	0	0	0	0	0	0	0
DDB0349269	0	0	0	0	0	0	0	0	0	0	0	0	62	0	0	8	0	0	0	0	0	0	0	0	0	0	0	0	0	0	0	0	1	0	0	0	80	0	0	0	0	10	0	1	0	0	0	0	0
DDB0349270	0	0	0	0	0	0	0	0	0	0	0	0	0	0	0	0	0	0	0	0	0	0	0	0	0	0	0	0	0	0	0	0	0	0	0	0	0	0	0	0	0	0	0	0	0	0	0	0	0
DDB0349272	0	0	0	0	0	0	1	0	0	0	0	0	0	0	0	0	0	0	0	0	0	0	0	0	0	0	0	0	0	0	0	0	0	0	0	1	0	0	0	0	0	0	0	0	0	0	0	0	0
DDB0349273	7	6	5	5	4	5	0	13	33	28	0	2	0	37	0	10	13	0	3	18	0	22	0	2	10	5	7	1	2	0	2	1	3	13	12	8	2	3	2	3	4	1	1	0	0	0	0	0	0
DDB0349274	0	0	0	0	0	0	0	0	0	0	0	0	0	0	0	0	0	0	0	0	0	0	0	0	0	0	0	0	0	0	0	0	0	0	0	0	0	0	0	0	0	0	0	0	0	0	0	0	0
DDB0349276	0	0	0	0	0	0	0	0	0	0	0	0	0	0	0	0	0	0	0	0	0	0	0	0	0	0	0	0	0	0	0	0	0	0	0	0	0	0	0	0	0	0	0	0	0	0	0	0	0
DDB0349277	0	0	0	0	0	0	0	5	0	5	1	0	0	3	0	0	0	0	3	0	0	0	0	0	0	0	1	1	0	6	0	0	0	0	0	0	0	0	0	0	1	0	0	0	0	0	0	1	0
DDB0349286	0	0	1	0	0	0	9	0	0	0	0	1	17	2	0	0	0	0	0	1	0	0	0	0	0	0	0	0	2	15	2	4	1	1	0	0	4	1	0	12	0	0	0	2	0	0	0	0	0
DDB0349288	0	0	0	1	0	0	0	0	0	14	0	0	0	0	0	0	0	0	0	0	0	0	0	0	0	0	0	0	0	0	0	0	0	0	0	0	6	1	1	0	0	0	0	0	0	0	0	0	1
DDB0349295	0	0	0	0	0	0	0	0	0	0	0	0	0	0	0	0	1	0	0	0	0	0	0	0	0	0	0	0	0	0	0	0	0	2	0	0	0	0	0	0	0	1	0	0	0	0	0	1	1
DDB0349298	0	0	0	0	0	0	0	0	0	0	0	0	0	0	0	0	0	0	0	3	0	1	0	0	0	0	0	0	0	0	0	6	0	4	0	0	0	0	0	0	0	0	0	0	0	0	0	0	0
DDB0349299	0	0	0	0	0	0	0	0	0	0	0	0	0	0	0	0	0	0	0	0	0	0	0	0	0	0	0	0	0	0	0	0	0	0	0	0	0	0	0	0	0	0	0	0	0	0	0	0	0
DDB0349300	0	0	0	0	0	0	0	0	0	0	0	0	0	0	0	0	0	0	0	0	0	0	0	0	0	0	0	0	0	0	0	0	0	0	0	0	0	0	0	0	0	0	0	0	0	0	0	0	0
DDB0349306	0	0	0	0	0	0	0	0	0	0	0	0	0	14	0	0	0	0	0	0	0	0	0	0	0	0	0	0	0	0	0	0	0	0	0	0	0	0	0	0	0	0	0	0	0	0	0	0	1
DDB0349313	0	0	0	0	0	0	0	0	0	0	0	0	0	0	0	0	0	0	0	0	0	0	0	0	0	0	0	0	0	0	0	0	0	0	0	0	0	0	0	0	0	0	0	0	0	0	0	0	0
DDB0349315	0	0	0	0	0	0	0	0	0	0	0	0	0	0	0	0	0	0	0	0	0	0	0	0	0	0	0	0	0	0	0	0	0	0	0	0	0	0	0	0	0	0	0	0	0	0	0	0	0
DDB0349334	123	43	98	63	12	0	0	0	57	79	28	104	169	271	33	2	203	151	48	81	92	5	186	55	119	0	4	38	190	0	6	98	18	96	7	0	128	0	0	107	2	44	53	40	9	11	20	79	89
DDB0349369	0	0	0	0	0	0	0	0	0	0	0	0	0	0	0	0	0	0	0	0	0	0	0	0	0	0	0	0	0	0	0	0	0	0	0	0	0	0	0	0	0	0	0	0	0	0	0	0	0
DDB0349370	0	0	0	0	0	0	0	0	0	0	0	0	0	0	0	0	0	0	0	0	0	0	0	0	0	0	0	0	0	0	0	0	0	0	0	0	0	0	0	0	0	1	0	0	0	0	0	0	0
DDB0349396	0	1	0	0	0	0	0	0	0	0	0	0	0	0	0	0	0	0	0	0	0	0	0	1	0	0	0	0	0	0	0	0	0	0	0	0	0	0	0	0	0	0	0	0	1	0	0	0	0
DDB0349399	0	0	0	0	1	0	0	0	0	0	0	0	0	0	0	0	0	6	0	0	0	0	0	0	0	0	3	0	0	0	0	0	2	0	0	0	1	0	3	0	0	0	0	0	0	0	0	0	0
DDB0349403	0	0	0	0	0	0	0	0	0	0	0	0	0	0	0	0	0	0	0	0	0	0	0	0	0	0	0	0	0	0	0	0	0	0	0	0	0	0	0	0	0	0	0	0	0	0	0	0	0
DDB0349407	0	0	0	0	0	0	0	0	0	0	0	0	0	0	0	0	0	0	0	0	0	0	0	0	0	0	1	0	0	0	0	0	0	0	0	0	0	0	0	0	0	0	0	0	0	0	0	0	0
DDB0349410	0	0	0	0	0	0	0	0	0	0	0	0	0	0	0	0	0	0	0	0	0	0	0	0	0	0	0	0	0	0	0	0	0	0	0	0	0	0	0	0	0	0	0	0	0	0	0	0	0
DDB0349414	0	0	0	0	0	0	0	0	0	0	0	0	0	0	0	0	0	0	0	0	0	0	0	0	0	0	0	0	0	0	0	0	0	0	0	0	0	0	0	0	0	0	0	0	0	0	0	0	0
DDB0349415	4	0	0	0	0	0	0	0	0	0	0	0	0	1	0	0	0	0	0	0	2	0	0	0	0	0	0	0	1	0	4	1	0	0	0	4	0	0	0	0	0	0	0	1	0	0	0	0	3
DDB0349421	0	0	2	0	0	0	5	0	0	0	0	0	23	0	0	0	0	0	0	0	0	0	0	0	0	0	1	0	0	0	1	0	0	0	0	0	8	0	0	0	0	0	0	0	0	0	0	0	0
DDB0349432	0	0	0	0	0	0	0	0	0	0	0	0	0	0	0	0	0	0	0	0	0	0	0	0	0	0	0	0	0	0	0	0	0	0	0	0	0	0	0	0	0	0	0	0	0	0	0	0	0
DDB0349445	0	0	1	0	5	0	0	0	0	6	16	1	0	0	0	0	6	0	0	14	0	0	0	1	9	0	0	0	2	0	0	2	1	0	0	0	14	0	0	0	0	2	0	0	0	0	0	0	0
DDB0349448	0	0	0	0	0	0	0	0	0	0	0	0	0	0	0	0	0	0	0	0	0	0	0	0	0	0	0	0	0	0	0	0	0	0	0	0	0	0	0	0	0	0	0	0	0	0	0	0	0
DDB0349455	0	0	0	0	0	0	0	0	0	0	0	0	0	0	0	0	0	0	0	0	0	0	0	0	0	0	0	0	0	0	0	0	0	0	0	0	0	0	0	0	0	0	0	0	0	0	0	0	0
DDB0349458	0	0	0	0	0	0	0	0	0	0	0	0	0	0	0	0	0	0	0	0	0	0	0	0	0	0	0	0	0	0	0	0	0	0	0	0	0	0	0	0	0	0	0	0	0	0	0	0	0
DDB0349463	0	0	0	0	0	0	0	0	0	0	0	0	0	0	0	0	0	0	0	0	0	0	0	0	0	0	0	0	0	0	0	0	0	0	0	0	0	0	0	0	0	0	0	0	0	0	0	0	0
DDB0349472	0	0	0	0	0	0	0	0	0	0	0	0	0	0	0	0	0	0	0	0	0	0	0	0	0	0	0	0	0	0	0	0	0	0	0	0	0	0	0	0	0	0	0	0	0	0	0	0	0
DDB0349477	0	0	0	0	0	0	0	0	0	0	0	0	0	0	0	0	0	0	0	0	0	0	0	0	0	0	0	0	0	0	0	0	0	0	0	0	0	0	0	0	0	0	0	0	0	0	0	0	0
DDB0349478	0	1	1	0	1	0	1	0	0	1	0	1	4	4	4	2	0	7	8	6	5	0	5	6	0	5	1	0	3	0	3	1	0	0	0	0	1	2	0	3	2	0	0	0	0	1	0	0	0
DDB0349480	1	1	1	0	0	0	0	0	2	0	0	0	1	1	1	0	1	0	1	4	0	2	1	0	0	1	0	1	4	0	0	1	0	1	0	0	3	0	3	2	1	0	0	0	0	0	0	0	0
DDB0349483	0	0	0	0	0	0	0	0	0	0	0	0	0	0	0	0	0	0	0	0	0	0	0	0	0	0	0	0	0	0	0	0	0	0	0	0	0	0	0	0	0	0	0	0	0	0	0	0	0
DDB0349492	0	0	1	3	0	0	0	0	0	0	3	0	4	0	0	0	0	4	0	0	0	2	4	0	0	0	0	3	0	0	0	0	7	0	2	2	0	0	0	0	0	2	1	0	0	0	0	1	0
DDB0349500	0	0	16	0	0	0	0	0	0	2	2	2	0	0	0	0	0	0	0	0	0	2	0	0	0	0	0	0	2	3	0	4	4	2	4	0	5	0	0	3	0	0	0	0	0	0	0	1	1
DDB0349514	0	0	0	0	0	0	0	0	0	0	0	0	0	0	0	0	0	0	0	0	0	0	0	0	0	0	0	0	0	0	0	0	0	0	0	0	0	0	0	0	0	0	0	0	0	0	0	0	0
DDB0349523	0	0	0	0	0	0	1	0	0	1	0	0	0	0	0	0	0	0	0	0	0	0	0	0	0	0	0	0	0	0	0	0	0	1	0	0	0	0	0	0	0	0	0	0	0	0	0	0	0
DDB0349525	0	0	0	0	0	0	0	0	0	0	0	0	0	0	0	0	0	0	0	0	0	0	0	0	0	0	0	0	0	0	0	0	0	0	0	0	0	0	0	0	0	0	0	0	0	0	0	0	0
DDB0349534	0	0	0	0	0	0	0	0	0	0	0	0	0	0	0	0	0	0	0	0	0	0	0	0	0	0	0	0	0	0	0	0	0	0	0	0	0	0	0	0	0	0	0	0	0	1	0	0	0
DDB0349538	0	0	0	0	0	0	0	0	0	0	0	0	0	0	0	0	0	0	0	0	0	0	0	0	0	0	0	0	0	0	0	0	0	0	0	0	0	0	0	0	0	0	0	0	0	0	0	0	0
DDB0349762	0	0	0	0	0	0	0	0	0	0	0	0	0	0	0	0	0	0	0	0	0	0	0	0	0	0	0	0	0	0	0	0	0	0	0	0	0	0	0	0	0	0	0	0	0	0	0	0	0
DDB0349835	0	0	0	0	0	0	0	0	0	0	0	0	0	0	0	0	0	0	0	0	0	0	0	0	0	0	0	0	0	0	0	0	0	0	0	0	0	0	0	0	0	0	0	0	0	0	0	0	0
DDB_G0267178	59	72	140	46	42	204	15	40	178	89	13	30	60	28	3	105	134	59	0	93	166	41	171	121	92	191	62	88	25	60	124	14	30	28	49	131	110	8	0	44	73	33	206	58	0	52	73	86	80
DDB_G0267180	122	10	20	329	8	22	1	94	21	231	131	12	7	0	2	9	12	6	444	15	13	10	131	51	11	42	54	6	4	20	17	3	3	12	2	674	2	0	111	5	15	59	4	23	0	2	1	1	3
DDB_G0267182	7	12	21	4	3	24	2	4	21	12	1	8	6	1	0	10	11	4	12	10	90	4	46	18	2	21	8	8	3	8	12	1	0	2	5	67	11	0	1	12	5	0	3	1	0	2	2	1	2
DDB_G0267184	10	0	0	46	0	1	0	13	0	62	11	0	0	0	0	4	0	0	49	0	4	0	58	9	0	88	0	0	0	0	0	0	0	0	0	88	0	0	26	0	0	0	0	2	0	0	1	0	0
DDB_G0267186	0	0	0	1	0	0	0	0	0	0	0	0	0	0	0	0	0	0	2	0	0	0	1	0	0	0	1	0	0	0	0	0	0	0	0	0	0	0	0	0	0	0	0	0	0	0	0	0	0
DDB_G0267188	16	11	18	11	12	53	3	4	28	25	4	12	14	1	0	10	39	3	0	18	9	7	32	15	25	17	9	17	5	8	19	1	2	2	9	4	12	2	0	13	14	7	8	1	0	1	6	8	3
DDB_G0267190	16	5	12	3	3	24	3	101	4	13	22	13	2	0	37	0	15	2	13	8	0	2	4	1	77	0	8	0	2	21	5	22	21	11	9	0	2	12	0	0	0	6	1	6	5	1	4	6	7
DDB_G0267194	0	0	0	0	0	0	0	0	0	0	0	0	0	0	0	0	0	0	0	0	0	0	0	0	0	0	0	0	0	0	0	0	0	0	0	0	0	0	0	0	0	0	0	0	0	0	0	0	0
DDB_G0267196	0	0	0	0	0	0	0	0	0	0	0	0	0	0	0	0	0	0	0	0	0	0	0	0	0	0	0	0	0	0	0	0	0	0	0	0	0	0	0	0	0	0	0	0	0	0	0	0	0
DDB_G0267198	0	0	0	0	0	0	0	0	0	0	0	0	0	0	0	0	0	0	0	0	0	0	0	0	0	0	0	0	0	0	0	0	0	0	0	0	0	0	0	0	0	0	0	0	0	0	0	0	0
DDB_G0267202	0	4	0	6	0	0	0	2	3	1	1	0	1	1	0	0	0	0	0	6	0	9	0	0	1	2	1	0	0	0	2	2	0	0	12	0	6	0	0	1	0	0	0	0	0	0	0	0	0
DDB_G0267204	0	0	0	0	0	0	0	0	0	0	0	0	0	0	0	0	0	0	0	0	0	0	0	0	0	0	0	0	0	0	0	0	0	0	0	0	0	0	0	0	0	0	0	0	0	0	0	0	0
DDB_G0267206	3	1	2	4	0	2	0	0	0	2	0	0	0	1	0	0	0	0	4	1	4	1	4	0	0	12	0	0	0	0	3	0	0	0	0	3	0	0	1	0	0	0	1	1	0	0	1	0	0
DDB_G0267208	3	4	11	56	3	5	1	2	8	34	10	3	0	0	0	3	6	7	9	0	0	0	19	2	4	14	3	2	0	1	8	1	1	2	3	21	2	0	4	1	3	0	1	1	0	1	0	0	1
DDB_G0267210	47	9	11	47	4	20	3	53	22	76	18	8	8	1	1	7	11	1	136	6	444	7	91	31	7	110	3	7	4	7	14	0	4	3	2	189	7	1	41	6	7	6	11	7	0	6	3	3	3
DDB_G0267216	0	0	0	0	0	0	0	0	0	0	0	0	0	0	0	0	0	0	0	0	0	0	0	0	0	0	0	0	0	0	0	0	0	0	0	0	0	0	0	0	0	0	0	0	0	0	0	0	0
DDB_G0267218	0	0	0	0	0	0	0	0	0	0	0	0	0	0	0	0	0	0	0	0	0	0	0	0	0	0	0	0	0	0	0	0	0	0	0	0	0	0	0	0	0	0	0	0	0	0	0	0	0
DDB_G0267220	0	0	0	0	0	0	0	0	0	0	0	0	0	0	0	0	0	0	0	0	0	0	0	0	0	0	0	0	0	0	0	0	0	0	0	0	0	0	0	0	0	0	0	0	0	0	0	0	0
DDB_G0267222	0	0	0	0	0	0	0	0	0	0	0	0	0	0	0	0	0	0	0	0	0	0	0	0	0	0	0	0	0	0	0	0	0	0	0	0	0	0	0	0	0	0	0	0	0	0	0	0	0
DDB_G0267224	0	0	0	0	0	0	0	0	0	0	0	0	0	0	0	0	0	0	0	0	0	0	0	0	0	0	0	0	0	0	0	0	0	0	0	0	0	0	0	0	0	0	0	0	0	0	0	0	0
DDB_G0267226	0	0	0	0	0	0	0	0	0	0	0	0	0	0	0	0	0	0	0	0	0	0	0	0	0	0	0	0	0	0	0	0	0	0	0	0	0	0	0	0	0	0	0	0	0	0	0	0	0
DDB_G0267228	21	66	1	70	3	0	19	59	24	9	66	35	74	13	13	3	23	2	0	42	0	110	2	2	4	14	42	0	36	1	50	63	34	59	80	0	17	0	2	18	13	8	1	0	4	0	0	2	5
DDB_G0267230	102	413	629	185	154	42	232	552	4	803	493	147	188	507	125	196	400	658	5	471	622	151	12	74	212	323	48	363	320	1	940	147	117	358	517	32	1157	152	51	376	975	498	754	118	124	89	116	372	205
DDB_G0267236	0	4	3	1	1	2	1	11	4	2	6	0	21	18	0	1	2	1	0	10	46	0	9	13	0	3	10	8	1	1	4	0	8	1	1	6	2	1	0	1	1	1	4	1	0	3	0	4	0
DDB_G0267238	16	4	12	13	3	12	0	12	10	18	1	7	4	0	1	5	8	7	11	16	9	1	36	7	13	20	11	6	2	9	14	1	1	2	5	70	8	1	11	1	5	1	7	1	0	2	1	2	2
DDB_G0267240	1	4	2	6	0	5	0	3	2	12	0	0	1	0	0	6	2	0	6	1	38	1	28	7	5	2	1	1	1	2	0	0	1	0	3	29	1	0	3	1	0	0	3	1	0	4	3	2	3
DDB_G0267242	1	0	0	11	0	0	0	0	0	4	3	0	0	0	0	0	0	0	3	0	0	0	8	1	0	1	0	0	0	0	0	0	0	0	0	22	0	0	2	0	0	1	0	0	0	0	0	0	0
DDB_G0267244	1	3	3	1	0	6	0	1	7	3	0	0	3	0	0	1	4	3	1	3	11	2	8	4	2	3	2	0	0	7	2	0	2	0	0	2	0	0	0	2	2	1	3	0	0	4	3	3	0
DDB_G0267246	1	0	2	10	0	1	0	2	0	4	6	0	0	0	1	0	1	3	54	1	0	0	11	1	1	4	2	0	0	1	3	0	0	0	2	22	1	0	0	0	4	0	0	0	0	0	0	0	0
DDB_G0267248	1	1	0	1	2	4	0	1	3	0	0	0	1	1	0	1	2	1	0	1	1	1	1	2	2	4	1	1	2	1	2	0	1	1	1	0	0	0	0	1	0	0	5	0	0	2	2	1	2
DDB_G0267250	42	96	88	104	41	17	7	177	139	164	145	67	212	163	17	5	74	70	0	67	14	171	139	28	24	37	76	6	138	0	60	116	76	60	126	0	110	16	2	53	50	8	6	8	1	2	5	8	11
DDB_G0267252	7	21	18	5	10	4	7	39	0	39	35	8	5	38	5	4	25	18	0	26	13	2	0	1	15	13	5	31	19	0	28	6	5	25	29	3	44	8	5	15	34	12	22	0	8	2	9	7	8
DDB_G0267254	0	0	0	0	0	0	0	0	0	0	0	0	0	0	0	0	0	0	0	0	0	0	0	0	0	0	0	0	0	0	0	0	0	0	0	0	0	0	0	0	0	0	0	0	0	0	0	0	0
DDB_G0267258	7	9	23	3	3	16	5	0	16	14	3	6	0	0	0	11	11	14	0	5	23	2	13	17	10	20	12	6	0	3	12	2	1	4	9	5	8	3	0	3	17	7	20	6	6	12	3	8	3
DDB_G0267260	2	0	0	10	0	1	0	0	0	6	9	0	0	0	0	0	0	0	8	0	0	0	5	0	0	1	7	1	0	0	0	0	0	0	0	20	0	0	1	0	0	0	0	0	0	0	0	0	0
DDB_G0267262	0	0	0	0	0	0	0	0	0	0	0	0	0	0	0	0	0	0	0	0	1	0	0	0	0	0	0	0	0	0	0	0	0	0	0	2	0	0	0	0	0	0	0	0	0	0	0	0	0
DDB_G0267264	2	3	4	3	1	1	0	1	1	2	0	0	0	0	0	2	2	2	2	2	3	0	6	1	1	3	4	2	0	1	3	0	0	0	2	5	0	0	0	0	3	1	1	1	0	1	1	0	1
DDB_G0267270	4	0	0	2	0	0	0	6	0	0	0	0	0	0	0	0	0	0	0	0	0	0	0	1	0	0	0	0	0	0	0	0	0	0	0	1	0	0	0	0	0	0	0	0	0	0	0	0	0
DDB_G0267272	5	10	16	1	5	13	1	2	20	7	1	3	6	0	0	6	11	7	0	6	4	4	15	6	8	17	6	4	3	7	11	1	1	4	4	2	6	1	0	5	15	8	24	4	2	4	4	5	3
DDB_G0267274	0	3	1	0	0	0	0	0	0	0	0	3	0	0	1	0	0	0	0	0	0	0	0	0	0	0	0	0	0	0	0	0	0	0	0	0	0	0	0	0	0	0	0	0	0	0	0	0	0
DDB_G0267278	0	0	0	0	0	0	0	1	0	0	1	1	0	0	1	0	0	0	1	0	0	0	0	0	3	0	0	0	0	1	0	0	0	0	2	0	0	0	0	0	0	0	0	0	0	0	0	0	0
DDB_G0267280	0	0	0	0	0	0	0	0	0	0	0	0	0	0	0	0	1	0	0	0	0	0	0	0	0	0	0	0	0	1	0	0	0	0	0	0	0	0	0	0	0	1	1	0	0	0	0	0	0
DDB_G0267282	0	0	1	1	0	0	0	2	0	2	4	0	0	0	0	0	0	0	0	0	0	0	3	0	1	0	3	0	0	0	0	0	0	0	0	7	0	0	0	0	0	0	0	1	0	0	0	0	0
DDB_G0267286	0	0	0	0	0	0	0	0	0	0	0	0	0	0	0	0	0	0	0	0	0	0	0	0	0	0	0	0	0	0	0	0	0	0	0	0	0	0	0	0	0	0	0	0	0	0	0	0	0
DDB_G0267292	10	19	39	10	5	40	3	6	23	23	3	7	7	2	2	18	25	22	5	19	6	12	22	16	25	39	25	25	2	10	32	2	0	8	30	32	38	1	1	5	30	15	76	26	3	40	14	12	20
DDB_G0267294	7	18	47	16	9	52	5	4	46	23	2	10	18	0	1	23	41	22	0	29	12	8	51	21	28	41	12	22	10	13	24	4	6	7	24	2	39	2	0	22	31	26	130	23	1	66	18	33	28
DDB_G0267296	0	0	0	0	0	0	0	0	0	0	0	0	0	0	0	0	0	0	0	0	0	0	0	0	0	0	0	0	0	0	0	0	0	0	0	0	0	0	0	0	0	0	0	0	0	0	0	0	0
DDB_G0267298	0	0	0	0	0	0	0	0	0	0	1	0	0	0	0	0	0	0	0	0	0	0	0	0	0	0	0	0	0	0	0	0	0	0	0	0	0	0	0	0	0	0	0	0	0	0	0	0	0
DDB_G0267300	6	0	0	24	0	0	0	4	0	11	11	0	0	0	0	0	0	0	1	0	3	0	2	3	0	6	2	0	0	0	0	0	0	0	0	10	0	0	0	0	0	0	0	0	0	0	0	0	0
DDB_G0267302	0	0	0	0	0	0	0	0	0	0	0	0	0	0	0	0	0	0	0	0	0	0	0	0	0	0	0	0	0	0	0	0	0	0	0	0	0	0	0	1	0	0	0	0	0	0	0	0	0
DDB_G0267304	26	7	35	33	6	41	9	29	22	70	22	19	26	34	31	11	29	35	26	27	102	21	30	26	16	46	8	31	14	37	31	10	7	28	14	14	15	15	11	42	28	3	8	2	1	4	0	3	1
DDB_G0267306	3436	2977	5194	4026	1650	3824	945	3511	5164	4802	4021	1668	813	3272	4254	750	3997	6349	3438	3986	3319	2026	2066	2649	3277	4175	1718	5946	1182	4047	4589	3036	1478	3434	3472	2089	3547	2944	1700	3037	3554	5429	5303	2768	5353	8249	709	3501	2259
DDB_G0267308	756	589	1407	974	361	1266	268	744	872	1533	484	564	633	1242	861	440	1252	1133	798	1207	1820	695	568	422	881	1510	497	1039	472	1189	1001	825	405	1000	650	500	844	593	316	1252	882	922	1139	802	1130	1578	203	1191	577
DDB_G0267310	1209	869	1310	1737	621	2047	474	1237	1718	2415	878	994	1123	2014	1239	691	1909	1209	1238	1801	2006	981	983	567	1420	2067	798	1432	899	1377	1311	1591	645	1408	1007	785	1031	1032	526	2265	1151	1468	2210	1534	2066	3309	446	2671	1274
DDB_G0267314	1	0	0	11	0	0	0	1	0	12	7	0	0	0	0	0	0	0	7	0	2	0	38	0	0	81	0	0	0	0	0	0	0	0	0	49	0	0	7	0	0	0	0	0	0	0	0	0	0
DDB_G0267322	0	0	1	0	1	1	0	1	1	0	0	0	0	0	0	1	0	0	0	0	0	0	0	0	1	0	1	0	0	1	1	0	0	2	0	0	0	0	0	1	0	0	0	0	0	0	0	0	1
DDB_G0267324	8	6	19	12	3	17	1	3	13	7	4	5	6	0	2	5	5	13	0	5	5	5	15	3	13	16	17	8	1	8	12	0	0	2	3	18	11	0	0	0	17	4	17	2	0	6	4	4	4
DDB_G0267326	2	1	7	7	1	1	2	1	5	10	0	0	0	0	0	2	3	3	8	1	26	2	14	4	3	6	1	0	0	0	0	0	0	0	2	13	1	0	0	1	3	2	3	1	0	4	0	2	1
DDB_G0267328	0	0	0	0	0	0	0	0	0	0	0	0	0	0	0	0	0	0	0	0	16	0	0	4	0	0	0	0	0	0	0	0	0	0	0	6	0	0	1	0	0	0	0	0	0	0	0	0	0
DDB_G0267330	6	4	2	25	4	1	0	2	1	10	6	1	1	0	0	3	2	0	3	3	0	1	7	1	0	6	5	0	0	0	2	0	0	0	3	31	2	0	6	2	2	2	5	0	0	2	1	1	2
DDB_G0267332	0	0	0	0	0	0	0	0	0	0	0	0	0	0	0	0	0	0	0	0	0	0	0	0	0	0	0	0	0	0	0	0	0	0	0	0	0	0	0	0	0	0	0	0	0	0	0	0	0
DDB_G0267334	2	1	8	6	3	5	1	3	3	4	0	0	2	0	1	3	1	3	0	2	1	0	4	2	4	4	2	4	2	1	8	0	3	1	0	1	4	0	0	0	8	2	10	3	1	7	2	2	4
DDB_G0267336	0	0	0	0	0	0	0	0	0	0	0	0	0	0	0	0	0	0	0	0	0	0	0	0	0	0	0	0	0	0	0	0	0	0	0	0	0	0	0	0	0	0	0	0	0	0	0	0	0
DDB_G0267338	0	0	0	1	0	0	0	0	0	2	0	0	0	0	0	0	0	0	1	0	6	0	3	2	0	0	0	0	0	0	0	0	0	0	0	6	0	0	0	0	0	0	0	0	0	0	0	0	0
DDB_G0267342	0	1	3	1	2	1	0	0	5	1	1	0	0	0	0	0	2	0	17	1	18	1	1	8	1	2	0	0	0	2	0	0	0	16	0	8	1	0	1	1	1	0	3	0	1	0	1	0	1
DDB_G0267344	0	0	0	0	0	0	0	0	0	0	0	0	0	0	0	0	0	0	0	0	0	0	0	0	0	0	0	0	0	0	0	0	0	0	0	0	0	0	0	0	0	0	0	0	0	0	0	0	0
DDB_G0267346	0	0	0	0	0	0	0	0	0	0	0	0	0	0	0	0	0	0	0	0	0	0	0	0	0	0	0	0	0	0	0	0	0	0	0	0	0	0	0	0	0	0	0	0	0	0	0	0	0
DDB_G0267348	0	0	0	0	0	0	0	0	0	0	0	1	0	0	0	0	0	0	0	0	0	0	0	0	0	0	0	0	0	0	0	0	0	0	0	0	0	0	0	0	0	0	0	0	0	0	0	0	0
DDB_G0267350	4	0	3	2	0	2	0	0	0	0	5	0	0	0	0	0	0	0	0	2	0	2	0	0	0	2	0	2	1	0	0	2	0	1	0	2	0	0	0	1	1	0	0	0	0	0	0	0	0
DDB_G0267352	4	2	1	2	1	3	0	23	0	5	11	1	0	0	5	1	1	0	2	0	0	2	0	0	16	0	1	0	0	4	1	4	7	0	2	0	0	4	0	0	0	0	0	1	0	1	0	0	3
DDB_G0267354	23	13	67	66	38	31	23	51	25	70	25	1	1	120	5	12	20	30	3	34	46	14	0	28	55	2	4	4	26	60	23	24	19	68	20	3	24	12	8	26	47	5	21	1	18	8	0	15	3
DDB_G0267356	2659	1029	2284	1911	981	2163	409	2213	2504	2386	1226	1166	490	903	2020	422	2028	2126	1752	2355	1509	905	1335	1388	1307	2463	764	1686	528	1909	1469	1333	741	1576	1339	881	1204	1592	992	1254	1607	1687	2185	1174	2035	2315	388	1495	926
DDB_G0267358	598	442	667	1015	342	1151	208	741	853	1175	431	468	593	1105	526	355	1138	532	593	944	621	550	502	267	696	942	405	737	530	751	554	878	363	679	533	448	413	564	309	1189	379	398	459	385	298	437	158	803	337
DDB_G0267362	178	103	207	237	97	215	30	203	246	171	140	87	51	90	125	24	211	226	138	172	97	105	121	105	135	154	69	175	66	128	145	133	95	182	133	113	122	167	95	140	163	129	242	124	287	255	50	195	116
DDB_G0267364	15	16	32	39	16	54	6	23	30	35	17	10	25	22	19	13	38	32	9	18	21	17	11	12	13	49	20	34	13	40	18	28	17	23	20	26	21	22	6	34	21	10	20	20	20	14	9	55	21
DDB_G0267366	551	497	669	643	160	773	164	461	703	958	437	259	349	748	605	224	579	832	467	539	795	289	326	355	389	760	257	868	348	599	379	450	307	605	318	380	470	311	141	601	359	317	356	278	247	402	97	502	233
DDB_G0267370	11	7	13	31	9	15	12	23	6	13	10	1	3	19	1	5	12	10	1	9	6	14	0	0	6	1	2	1	12	3	7	4	12	50	6	0	4	9	1	10	17	2	10	2	4	1	1	5	3
DDB_G0267372	41	157	16	143	36	76	66	159	11	12	76	44	119	30	53	141	303	218	98	83	31	8	13	0	217	6	269	38	46	47	76	35	65	9	124	36	105	81	34	78	117	3	46	60	4	20	49	38	31
DDB_G0267374	1153	1119	763	1269	379	681	843	1392	1081	2094	1418	611	100	219	53	456	1519	911	317	519	2081	1509	253	501	1732	941	1272	1107	518	1091	872	892	225	2080	1486	785	2154	1194	317	2333	1481	818	642	761	537	413	998	764	658
DDB_G0267376	0	5	1	92	30	1	42	1	3	2	1	6	571	3	17	55	9	3	16	6	362	0	31	39	0	7	352	4	2	1	8	54	0	47	2	2	0	316	122	1	177	96	0	11	1	8	15	25	72
DDB_G0267378	0	0	0	0	0	0	0	0	0	0	0	0	0	0	0	0	0	0	0	0	0	0	0	0	1	0	0	0	0	0	0	0	0	0	0	0	0	0	0	0	0	0	0	0	0	0	0	0	0
DDB_G0267380	3371	4918	6277	4642	4324	3035	1606	2908	1771	2570	3291	3439	1713	3544	6847	1805	3116	6027	4815	5692	3082	2104	4663	2816	4016	5229	7574	2706	2411	5578	6041	3090	1168	2116	5535	3286	3393	4852	855	3741	6896	1323	3700	3831	5579	3807	4319	5089	4531
DDB_G0267382	1544	1321	816	738	1044	3440	389	848	689	6218	920	1862	719	2286	1438	897	247	1004	218	2393	895	658	1146	507	566	1903	3487	735	693	1568	592	921	1019	792	805	1960	1724	3376	859	1678	1080	685	1162	1694	793	1189	843	872	628
DDB_G0267384	52	177	221	34	108	16	296	0	7	728	62	5	130	72	280	45	277	297	286	3	76	137	40	36	153	145	426	68	169	780	317	265	74	561	54	237	163	125	72	523	366	12	0	39	17	7	25	33	10
DDB_G0267386	1312	1143	2831	679	1469	2966	588	1067	567	1963	857	45	1860	1561	905	1593	860	1283	1690	1941	727	1448	1033	594	1987	1631	1150	779	2571	1415	1179	1179	247	651	1969	1741	1041	2282	537	3550	2059	2101	1575	2959	2141	1558	1593	3274	2695
DDB_G0267388	0	0	3	2	0	0	0	0	0	0	0	0	0	1	0	0	1	0	0	0	0	1	0	0	0	0	8	0	0	0	0	0	2	0	0	2	0	41	0	0	0	0	0	0	0	0	0	0	1
DDB_G0267390	816	1539	1465	1485	962	1090	910	1687	535	1571	398	483	722	2495	1249	1047	1069	893	742	1604	974	676	1275	898	1758	1914	409	2097	933	1887	1700	793	133	1260	1112	208	866	616	83	1283	1650	487	427	566	402	416	753	479	422
DDB_G0267392	18	264	267	189	67	450	121	419	211	1	131	135	0	392	0	240	347	211	169	69	48	8	0	430	337	244	83	154	131	67	82	717	134	116	15	145	0	27	20	122	67	34	7	46	66	29	2	51	80
DDB_G0267394	0	20	319	61	212	73	141	32	0	71	447	105	55	445	396	139	278	159	19	67	540	64	215	89	855	605	403	61	112	291	377	37	163	26	336	60	591	172	162	117	485	264	402	187	497	79	441	330	437
DDB_G0267396	0	6	0	0	0	0	0	0	0	0	0	0	0	0	0	0	0	47	0	0	0	0	1	0	0	0	0	0	9	0	10	214	12	0	0	3	42	0	0	0	3	0	1	0	0	4	1	0	3
DDB_G0267398	0	0	0	0	0	0	0	0	0	0	0	0	0	0	0	0	0	0	0	0	0	0	0	0	0	0	0	0	0	0	0	0	0	0	0	4	0	0	0	0	0	0	0	0	0	0	0	0	0
DDB_G0267400	13810	9485	14074	7830	4912	7312	4040	8151	4485	13979	7335	6176	7617	14800	14993	5669	7456	18350	7078	10678	9924	5572	12472	7894	12197	5366	10361	10525	5869	15781	11060	6678	3546	18040	11507	4609	11044	5764	2815	13528	13781	19502	26373	22058	16051	21822	26465	21640	18945
DDB_G0267402	2590	509	2496	1498	1771	1191	698	2739	2303	2930	1849	1343	2349	7193	623	1874	1980	1129	8236	3166	1304	1931	2131	2089	1375	1140	1079	1097	924	1798	1243	808	673	1147	967	376	4557	950	591	1191	909	2010	1292	889	767	398	1160	1265	1423
DDB_G0267404	2	5	228	0	21	0	174	12	255	15	0	110	0	3	3	21	0	1	6	1	25	251	0	0	0	0	27	1	73	1	4	81	0	0	0	0	19	20	111	17	32	1	0	4	0	0	0	1	0
DDB_G0267406	368	104	0	441	4	275	37	364	85	342	623	0	3	34	0	235	851	390	0	369	185	404	0	0	0	0	431	71	47	0	93	0	175	463	0	7	262	0	28	405	414	30	222	76	3	0	231	78	149
DDB_G0267408	464	988	919	1440	801	1204	625	1407	740	1072	985	946	709	2109	355	700	735	990	1379	1008	757	1217	1822	725	914	355	1833	1853	446	1166	1688	1030	103	903	942	431	1634	1246	368	1231	2613	372	949	1077	499	574	1773	452	719
DDB_G0267410	143	171	97	151	233	80	109	305	53	237	197	135	332	66	218	163	132	216	140	227	94	128	155	147	225	583	73	114	290	303	184	81	138	452	76	140	125	64	52	226	120	38	13	20	6	11	11	32	41
DDB_G0267412	0	0	0	0	0	0	0	0	0	0	0	0	0	0	0	0	0	0	0	0	0	0	0	0	0	0	0	0	0	0	0	0	0	0	0	0	0	0	0	0	0	0	0	55	12	0	1	0	1
DDB_G0267414	0	0	0	0	10	0	23	0	65	0	1	0	0	6	0	149	260	0	0	0	3	7	214	24	0	645	42	0	0	0	754	0	19	0	455	4	579	83	1	9	0	108	6	0	1	0	0	0	31
DDB_G0267416	830	0	0	14	0	0	96	18	0	0	13	0	0	0	0	58	216	742	0	68	14	0	0	8	74	0	0	15	134	0	4	18	174	39	0	203	0	54	3	0	29	26	1	8	153	0	0	8	365
DDB_G0267418	9911	2873	9129	10875	5084	11732	4394	10452	9129	15769	6234	6299	6093	10528	3377	4683	10074	8199	4928	7987	7513	7781	6947	5815	6060	9540	2981	7470	4043	5559	10046	5286	2658	5738	11636	1888	3478	4719	1868	10958	6793	12178	11210	12493	5380	3408	15605	12814	8554
DDB_G0267420	1278	1246	2031	1229	1043	1843	719	1389	2337	2158	2132	1663	1737	3306	523	743	2023	1637	1450	1932	2594	1349	1437	820	1163	1568	2933	1214	1002	1471	1256	1127	790	1532	1488	469	2595	1498	654	2079	1624	937	1563	1084	1366	889	1257	1148	1211
DDB_G0267422	0	106	1	0	67	1	25	0	1	0	0	208	1	0	0	23	100	55	192	9	0	0	1	13	0	1	78	312	89	1	1	54	73	0	4	24	130	8	69	0	0	1	4	17	0	0	171	9	17
DDB_G0267424	781	385	497	660	1110	1111	756	1449	193	606	1546	605	759	23	1401	713	247	1921	1976	1074	731	53	3701	1614	53	891	1696	1957	377	491	413	517	16	1683	336	806	1609	804	335	599	1537	1648	9	988	581	984	978	1271	654
DDB_G0267426	1716	1813	3588	3295	2326	3764	3568	2098	4000	3069	4998	2772	4293	4436	3887	3885	3531	2280	12938	2696	2447	2831	5042	3307	5282	4015	5319	5250	1879	5609	6356	2098	1237	2689	5069	1570	6675	2091	3351	5197	4100	1616	3405	2057	1582	1520	8020	1799	1003
DDB_G0267428	6	0	0	0	0	0	2	7	5	3	7	0	0	3	12	1	0	0	20	2	0	1	1	0	0	0	0	1	0	0	0	0	0	0	0	0	1	2	0	0	0	0	0	0	0	0	0	0	0
DDB_G0267430	0	10	116	12	195	1	363	0	0	418	238	0	50	0	0	4	377	0	59	117	411	13	13	3	0	19	507	371	111	134	5	249	72	286	0	403	529	160	94	277	81	0	254	1	7	457	3	0	150
DDB_G0267432	3	5	1	5	4	4	3	32	3	38	1211	0	3	16	9	3	10	30	0	6	78	15	3	2	1	13	8	7	1	11	5	1	163	130	1	0	477	6	4	15	5	28	4	22	5	2	10	4	2
DDB_G0267434	0	1	0	0	0	0	1	0	0	0	0	0	7	2	0	0	0	1	0	1	0	0	0	0	2	0	0	1	1	8	3	1	7	0	0	0	1	0	1	0	0	0	0	0	0	0	0	0	0
DDB_G0267436	513	1287	757	2007	1129	551	1446	1278	56	2346	2491	631	942	859	3043	1127	2946	1897	2763	2519	929	1502	469	274	594	1351	1962	1746	444	1784	1508	1014	943	3254	1770	1133	3357	697	700	1390	1892	3010	740	1310	473	848	1106	433	552
DDB_G0267438	161	417	601	434	49	519	16	664	635	786	988	20	10	1874	33	0	0	0	27	82	177	36	0	3	0	122	53	102	1	15	1202	454	39	64	334	300	223	322	60	22	977	159	179	2	849	1771	621	287	563
DDB_G0267440	38	173	91	38	3	1	60	0	0	34	259	0	14	0	6	17	0	69	59	30	54	21	56	43	45	2	256	34	69	5	131	1	90	13	5	0	6	0	16	6	24	0	30	4	4	0	0	4	0
DDB_G0267442	8	0	55	0	27	0	1	0	6	0	72	18	29	28	0	0	0	33	0	0	38	0	126	0	0	0	3	0	3	0	0	0	0	0	0	0	0	1	0	0	69	2	0	0	10	9	0	86	0
DDB_G0267444	0	0	9	258	193	221	141	75	2	1446	241	20	779	40	2	676	115	509	938	214	99	8	53	365	11	460	100	22	62	1	464	220	293	15	910	176	845	122	157	203	69	185	458	175	449	312	332	736	131
DDB_G0267446	67	0	19	29	13	0	3	37	67	69	29	0	0	0	0	1	41	53	0	42	0	71	30	0	3	57	30	81	3	7	28	38	5	28	24	76	38	2	13	0	0	3	0	1	0	3	5	2	2
DDB_G0267448	214	226	297	281	58	41	119	163	271	98	137	17	5	373	0	170	33	153	218	287	28	111	497	5	368	11	4	750	148	118	492	95	42	215	132	23	6	10	18	237	267	7	6	71	28	34	49	36	65
DDB_G0267450	601	136	578	461	505	315	682	254	448	2173	1071	1030	1172	3695	0	401	323	1038	128	743	289	319	693	769	414	463	598	438	195	872	1228	331	233	27	602	945	486	703	430	509	465	543	750	245	116	145	315	440	572
DDB_G0267452	8	0	91	142	3	25	7	42	3	0	12	47	68	0	38	0	0	34	162	3	103	43	4	241	0	137	115	8	42	56	189	80	23	4	89	15	10	17	0	15	90	0	6	6	52	47	24	118	124
DDB_G0267454	7749	7117	11827	5824	2477	6159	3894	6264	6698	14665	5192	7735	7244	8557	1419	4609	9900	8205	2262	6621	5282	8511	5771	3759	4017	9568	1960	9458	4819	6947	5379	8180	2851	6222	5166	2220	6909	5464	2222	8953	5380	4349	9060	4365	5454	4711	5349	7972	3892
DDB_G0267456	0	92	0	47	6	94	74	227	294	213	88	0	5	698	0	36	255	9	0	140	74	370	8	16	0	3	883	0	3	7	4	286	356	21	0	478	65	38	320	0	188	6	0	48	1	31	0	1	24
DDB_G0267458	212	546	1426	715	181	833	491	322	410	511	907	392	993	896	713	709	24	151	766	433	195	441	356	717	66	369	809	743	245	997	834	1013	783	1190	769	113	1119	660	54	1414	525	13	47	1	29	258	108	567	557
DDB_G0267460	168	97	82	114	83	24	38	1	6	80	34	66	0	285	338	33	156	138	343	68	181	1	12	81	19	82	240	179	0	155	135	53	17	1	160	8	3	54	25	5	17	90	23	16	3	11	32	30	15
DDB_G0267462	261	172	122	34	2	27	101	274	165	0	8	38	3	0	55	3	0	160	197	39	234	267	154	130	312	430	268	16	11	0	2	165	191	6	507	59	145	156	146	222	133	55	3	23	8	69	105	52	100
DDB_G0267464	229	0	10	15	9	0	182	0	14	0	22	0	0	0	0	31	71	16	22	307	4	10	0	4	0	0	26	11	1	0	44	0	143	0	0	127	0	0	2	132	0	2	0	53	0	0	338	154	94
DDB_G0267466	4212	4505	0	1250	2114	4672	1357	999	2	5476	7530	3557	5670	937	3	1039	4431	670	335	2554	1840	2193	1334	170	256	38	1071	726	611	30	145	114	379	0	1652	7914	6233	3243	1361	1373	1272	72	4	27	21	1000	194	4	3
DDB_G0267468	4	3	8	6	3	6	2	6	3	5	11	0	14	3	6	5	10	6	3	12	0	9	5	1	2	3	9	9	2	0	4	0	9	6	0	3	13	0	1	5	1	0	0	1	0	0	2	0	0
DDB_G0267470	0	0	0	112	0	0	0	0	0	35	230	0	0	27	0	0	0	0	3	0	23	0	0	0	0	0	588	0	0	0	0	48	0	0	0	31	108	0	106	0	0	68	0	0	22	150	9	61	81
DDB_G0267472	40	0	0	61	0	0	1	0	0	160	1	0	1	0	0	0	2	0	3	0	0	54	543	0	0	0	2	0	0	68	0	43	0	0	0	103	5	0	12	0	0	0	0	0	1	0	0	0	0
DDB_G0267474	0	95	0	401	57	115	0	1	26	26	0	0	0	0	79	0	0	45	0	0	1	56	0	0	0	0	0	45	0	46	0	2	64	0	0	0	0	0	0	0	0	0	2	126	32	404	0	0	556
DDB_G0267476	0	14	0	1	43	0	13	13	52	344	122	12	4	23	0	385	12	555	0	2	129	0	0	70	0	0	0	3	2	98	842	0	204	167	1	0	0	25	0	0	0	0	2	4	12	71	0	157	4
DDB_G0267480	2	414	136	586	2	1	214	163	68	19	342	75	228	6	212	571	3	155	320	194	4	49	311	91	12	34	322	13	29	38	25	156	4	594	93	178	400	169	25	629	1272	0	46	11	29	117	200	33	209
DDB_G0267482	20	14	0	13	3	10	3	39	0	6	25	19	7	21	0	3	46	52	3	54	2	26	8	33	4	11	24	10	5	1	4	1	0	2	3	9	1	12	6	13	24	2	3	3	5	3	2	1	2
DDB_G0267484	38	15	137	106	87	2	9	48	0	0	86	14	16	0	0	32	49	5	0	42	0	56	1	0	0	0	33	0	72	2	1	0	0	1	126	0	10	30	0	64	6	0	13	0	18	0	1	5	7
DDB_G0267486	8	40	42	44	15	40	72	40	0	18	67	16	57	0	4	16	0	53	147	43	259	0	225	40	230	4	18	3	51	324	3	54	14	82	120	30	13	27	0	111	25	22	17	8	2	5	44	5	4
DDB_G0267488	0	1	0	33	0	0	0	1	0	0	0	0	0	0	0	111	1	0	0	0	24	1	0	0	0	8	0	0	0	0	40	0	0	43	0	3	0	1	1	0	0	0	0	0	2	0	0	0	0
DDB_G0267490	4	0	0	54	6	0	0	0	0	262	0	30	39	61	0	4	0	0	0	0	39	69	298	3	0	0	408	0	0	0	0	0	0	0	0	267	0	0	37	0	1	106	1	1	14	263	92	31	10
DDB_G0267492	0	6	0	0	0	0	13	5	0	0	13	36	52	0	0	325	91	1	0	0	20	133	0	1	0	0	416	370	50	0	486	35	85	199	1	16	351	9	423	26	1	29	1	6	39	567	28	262	0
DDB_G0267494	0	0	0	0	0	1	3	0	0	0	0	0	0	0	0	0	0	0	0	0	0	0	0	0	0	0	0	0	0	0	0	0	0	0	0	0	0	0	0	0	0	0	0	1	0	0	0	0	1
DDB_G0267496	0	354	295	404	19	179	502	0	5	181	130	300	663	595	59	31	241	128	0	12	486	0	0	1	33	132	34	9	291	12	10	0	27	0	188	408	443	305	242	20	673	206	11	169	7	4	171	114	450
DDB_G0267498	0	79	1	19	4	25	3	1	0	1	7	32	0	102	0	27	0	70	19	6	49	47	0	0	64	0	37	24	0	27	0	16	6	9	22	9	17	25	1	24	0	11	0	3	5	3	1	4	8
DDB_G0267500	285	541	2266	83	271	810	783	426	411	1391	533	391	87	0	66	144	685	1660	594	743	1188	784	921	274	1080	489	409	1283	347	1138	2317	164	42	2678	242	103	375	873	358	2089	1230	689	2055	737	107	233	3588	612	535
DDB_G0267502	0	2	31	18	0	0	40	1	0	4	0	0	0	0	0	0	0	0	0	0	1	98	0	2	0	0	0	3	0	0	1	0	0	1	0	0	11	0	3	0	0	0	0	0	0	0	0	0	0
DDB_G0267504	95	179	163	90	21	301	555	91	505	465	293	311	18	251	124	53	95	476	0	138	336	55	153	75	94	4	406	61	103	351	105	132	0	226	448	540	32	349	6	352	26	38	13	163	8	64	280	59	1099
DDB_G0267506	50	2	121	3	143	0	0	0	1	162	11	0	64	83	1	4	2	4	2	1	61	2	1	50	2	3	6	3	0	3	5	0	1	4	3	0	6	3	2	3	37	2	0	3	0	3	1	1	2
DDB_G0267508	32	29	195	65	33	26	33	75	87	49	155	67	126	197	92	50	7	161	10	112	102	79	136	108	83	19	117	134	74	129	59	102	30	48	147	3	99	51	75	188	77	41	18	41	73	36	49	17	21
DDB_G0267510	0	4	0	1	1	2	4	0	0	7	0	0	4	18	0	0	0	1	0	0	0	0	6	0	0	5	0	26	0	0	0	25	0	0	0	0	0	3	2	0	0	0	3	0	0	1	1	2	0
DDB_G0267512	838	15	923	616	854	437	804	117	0	1147	1070	0	0	284	1645	244	0	578	0	1027	1259	1135	0	43	1335	42	1070	1268	418	950	1010	280	166	470	168	310	491	280	129	1042	604	1716	152	1	36	715	1721	922	975
DDB_G0267514	0	278	29	37	245	0	65	27	1	56	224	0	30	2	564	119	0	0	1	291	8	0	488	1	0	0	125	9	0	1	52	7	1	3	0	247	0	58	0	14	74	2	1	62	1	13	30	2	134
DDB_G0267516	0	0	9	2	101	7	121	1	8	149	22	2	29	85	0	0	9	1	2	27	4	321	0	0	4	324	13	9	144	1	1	1	75	0	0	112	12	1	49	127	0	0	84	8	1	0	1	14	0
DDB_G0267522	18	55	5	1	0	3	0	123	14	2	2	1	22	21	49	0	0	8	0	75	4	32	23	27	0	12	81	76	1	0	23	13	29	50	0	4	16	28	19	0	13	1	0	11	0	1	3	1	6
DDB_G0267524	156	297	272	369	170	37	29	225	164	259	172	26	301	675	0	111	480	112	26	232	279	302	358	188	89	391	207	373	155	498	294	281	52	309	14	118	124	217	50	151	248	114	174	38	77	58	73	97	136
DDB_G0267526	0	4	2	0	20	25	0	2	5	2	0	0	2	0	0	0	0	1	115	0	43	0	0	0	0	0	3	0	0	0	69	6	0	0	13	0	13	0	2	0	68	0	67	1	7	7	0	7	22
DDB_G0267528	1466	49	1963	128	87	94	475	0	812	1358	892	241	617	1535	0	1416	204	593	2571	348	1027	216	9	437	1211	484	652	417	694	439	305	220	109	998	692	860	258	566	468	516	1257	961	202	336	926	1118	1146	853	573
DDB_G0267530	2195	1304	2470	2177	935	2197	1703	1521	726	6301	4633	1748	1550	3785	2129	981	2162	4584	1366	2660	2455	1373	990	495	2475	1182	4010	2039	1301	1762	1961	1427	1062	975	2112	912	9064	1789	1580	1545	2465	3311	6198	3118	4633	3093	4714	2675	2539
DDB_G0267532	0	0	0	0	0	0	0	0	2	0	0	0	0	0	0	0	0	12	0	0	0	0	0	0	0	0	2	0	0	0	0	0	0	0	0	0	0	0	0	0	4	0	0	0	1	0	0	0	0
DDB_G0267534	10	2	1	12	1	108	39	69	53	69	32	52	23	2	24	13	15	2	111	52	332	79	1	68	161	48	97	14	21	0	8	59	57	4	5	14	27	48	1	37	6	71	5	84	148	42	47	122	61
DDB_G0267536	198	144	661	965	383	677	62	428	0	214	302	139	208	149	0	199	348	3	153	350	101	731	53	75	82	171	175	481	207	387	2	192	34	443	298	43	1124	86	232	409	295	896	302	200	295	446	129	220	325
DDB_G0267538	118	262	363	752	15	149	20	11	22	213	153	166	300	3	11	196	796	72	1	121	41	24	78	3	168	274	206	45	323	176	4	39	62	347	525	36	209	12	211	131	382	135	258	63	6	64	316	116	170
DDB_G0267540	34	139	0	0	24	0	55	2	0	284	73	39	74	30	2	3	131	66	1	88	222	58	11	0	5	39	155	105	65	229	394	151	47	44	6	189	155	124	53	54	129	597	0	205	9	165	162	169	105
DDB_G0267542	0	5	0	0	0	0	0	0	0	0	0	0	0	0	0	0	0	0	7	0	0	0	0	0	0	0	0	0	0	0	1	0	0	0	1	0	0	0	0	2	1	0	0	0	0	0	0	0	1
DDB_G0267544	0	0	0	0	0	0	0	0	0	0	0	0	0	0	0	0	0	4	152	0	0	0	0	0	0	0	4	0	0	0	0	0	0	0	0	0	0	0	0	0	0	0	0	0	0	0	0	0	1
DDB_G0267546	0	0	14	0	2	90	26	0	0	0	0	0	201	0	0	0	73	0	0	73	2	0	0	0	0	0	38	0	122	0	0	0	10	0	0	20	0	0	26	0	0	0	5	0	1	30	0	1	11
DDB_G0267548	0	199	8	2	75	0	17	0	0	53	1	1	239	2	289	90	0	0	2	58	19	1	195	2	0	1	56	2	1	1	0	0	20	2	0	97	145	8	78	4	0	23	0	1	0	12	0	0	1
DDB_G0267550	0	0	0	0	0	0	0	0	0	0	0	0	0	8	0	0	0	0	0	1	0	0	0	0	0	0	1	0	0	16	0	0	0	75	0	0	0	0	0	0	0	0	0	0	0	0	0	0	0
DDB_G0267552	515	77	710	285	150	195	113	328	630	469	83	190	592	74	0	169	415	279	82	233	408	544	133	124	328	271	218	123	117	99	281	120	96	213	93	181	340	296	100	267	485	112	18	69	89	49	158	101	126
DDB_G0267554	1	0	1	1	1	0	0	2	0	0	0	2	0	12	2	0	2	0	0	2	1	62	0	0	5	0	7	2	1	38	3	1	0	0	0	1	1	1	0	0	1	1	2	0	6	1	0	0	1
DDB_G0267556	0	83	7	44	1	26	14	3	0	0	0	0	0	0	0	55	139	0	0	71	0	0	0	15	1	0	245	0	119	0	0	41	0	0	0	97	0	2	0	30	204	0	10	14	0	0	0	25	0
DDB_G0267560	118	57	137	185	217	9	120	279	75	187	79	106	286	320	122	169	379	208	0	371	194	269	383	89	0	313	290	50	65	71	150	164	48	402	201	235	124	166	32	283	244	13	43	11	17	11	19	50	41
DDB_G0267562	16	31	2	172	146	249	276	165	250	463	187	101	0	66	328	53	13	108	11	118	70	198	26	1	502	196	356	5	263	422	55	1	48	181	636	8	577	148	11	0	108	121	61	59	90	94	100	81	90
DDB_G0267564	0	0	0	0	0	0	0	0	0	0	0	0	0	0	0	0	105	0	0	107	0	0	0	0	0	0	0	0	0	0	0	0	0	0	0	0	0	0	0	0	0	0	0	0	0	0	0	55	21
DDB_G0267566	0	0	31	0	2	0	0	0	0	0	0	0	0	0	0	0	0	0	0	0	17	0	0	0	0	0	0	0	0	0	0	0	15	2	0	0	73	0	0	0	0	160	0	1	0	2	0	0	32
DDB_G0267568	384	4	86	301	74	34	88	0	0	264	912	126	276	297	6	134	473	12	0	280	25	286	2	84	307	69	392	334	181	88	159	117	102	158	331	425	371	215	60	12	48	53	233	250	8	181	28	52	248
DDB_G0267570	464	296	960	1214	271	901	1245	1035	878	2068	1767	388	1393	2410	5222	1166	1685	1756	1069	1520	1844	631	1755	235	433	1680	3568	1084	947	704	848	1103	731	1871	828	3160	2060	1071	1572	2116	1308	533	96	694	746	323	1991	372	895
DDB_G0267572	11	11	7	0	2	3	16	8	0	6	10	4	19	136	2	2	105	100	18	44	64	56	0	71	63	0	88	26	1	3	5	6	12	53	75	5	16	29	28	15	11	6	18	1	0	2	4	1	2
DDB_G0267574	0	0	154	3	43	1	168	0	97	0	0	79	5	0	103	0	0	0	253	91	6	1	4	0	18	0	75	132	0	98	100	0	0	0	2	89	4	26	14	0	0	9	0	7	6	1	6	3	8
DDB_G0267576	0	0	29	0	4	3	1	0	1	4	0	2	0	2	0	0	1	2	0	7	14	0	0	1	1	5	2	0	0	0	1	0	0	0	0	6	2	3	14	0	0	6	0	1	0	0	0	0	0
DDB_G0267578	0	16	36	20	53	10	0	1	0	101	0	4	0	0	0	0	0	0	12	24	42	0	0	0	2	0	0	0	0	0	0	1	1	77	0	0	8	32	41	25	0	0	0	1	0	0	1	0	5
DDB_G0267580	60	35	54	15	20	0	0	0	0	17	0	8	16	1	0	0	17	56	2	0	7	21	0	0	0	0	104	0	1	60	0	4	20	0	0	59	36	0	11	3	0	4	0	4	0	0	9	0	4
DDB_G0267582	887	1455	4798	2105	659	1415	756	983	638	2209	793	436	1064	2658	226	1134	1689	2079	10	2960	1978	1876	1435	1216	1548	2131	1789	801	1045	228	1732	959	644	1667	2985	783	3043	595	715	1307	2727	2765	3202	1329	143	3074	4291	1186	910
DDB_G0267584	0	184	12	145	84	170	15	14	120	56	88	23	31	1150	119	68	493	41	14	74	207	165	1	264	118	61	17	139	82	337	22	44	36	0	122	98	124	42	0	141	24	54	107	2	90	55	1	97	22
DDB_G0267586	0	0	2	111	0	3	58	1	0	0	42	0	0	0	0	0	0	0	0	80	1	0	0	6	15	0	120	1	0	0	179	0	6	0	22	190	0	0	65	6	15	132	0	0	0	33	0	6	0
DDB_G0267588	795	75	57	96	1	14	433	662	278	1136	908	203	122	61	58	499	293	382	146	248	267	13	495	39	10	77	785	6	25	398	251	124	246	273	950	503	643	62	191	874	134	103	285	699	86	510	429	499	953
DDB_G0267590	522	12	102	251	50	210	199	203	5	33	626	50	227	105	103	28	652	22	141	718	9	28	171	0	47	26	499	575	313	70	247	106	19	183	39	36	1168	373	97	114	202	20	227	372	514	137	392	744	228
DDB_G0267592	40	1380	0	381	0	108	1	223	0	757	31	201	110	548	53	216	39	284	190	499	17	558	544	30	0	0	254	820	5	815	587	0	161	610	1116	0	574	4	111	339	592	136	3	544	20	297	593	907	1380
DDB_G0267594	34	2	10	5	0	43	2	23	26	22	0	0	35	51	0	3	1	3	56	2	1	0	0	12	3	41	3	9	0	20	17	1	20	1	23	0	24	25	12	29	2	0	5	2	0	0	7	1	0
DDB_G0267596	0	3	0	1	3	0	1	0	1	1	1	1	0	19	1	1	1	1	1	0	0	1	1	1	1	0	22	0	0	0	2	4	0	3	1	3	1	0	0	0	3	0	0	0	0	1	0	0	1
DDB_G0267598	0	2	0	0	0	0	0	0	0	0	24	0	13	0	0	0	0	0	0	0	0	0	0	0	0	0	21	0	0	0	0	0	0	0	0	0	0	0	0	15	0	0	0	0	1	1	0	6	0
DDB_G0267600	0	0	0	0	0	0	0	0	0	0	0	0	0	0	0	0	0	0	0	0	0	0	0	0	0	0	0	0	0	0	0	0	0	0	0	0	0	0	0	0	0	0	0	0	0	0	0	0	0
DDB_G0267602	0	0	13	27	0	0	0	32	0	54	0	61	0	10	0	0	3	184	0	5	0	92	0	0	1	0	0	0	91	298	266	34	0	15	52	137	0	19	4	0	0	0	0	0	0	2	226	99	0
DDB_G0267604	23	242	62	0	188	317	194	41	133	132	58	33	23	3	38	15	0	24	0	89	0	126	216	4	1	0	110	60	117	34	4	16	40	61	228	79	19	70	0	35	57	57	482	289	115	67	479	190	35
DDB_G0267606	197	66	54	180	80	188	124	35	303	219	131	0	41	20	118	54	0	95	85	259	10	127	1	66	217	104	213	170	69	45	98	63	42	62	38	125	156	88	34	106	38	2	9	10	6	7	35	8	1
DDB_G0267608	12	11	15	35	2	5	55	17	9	17	25	49	2	0	0	1	7	26	7	7	14	1	9	6	7	15	15	17	65	23	5	241	48	18	1	1	118	2	40	140	0	12	61	0	13	20	23	14	12
DDB_G0267610	195	0	0	0	132	0	0	0	0	0	0	25	0	187	2	38	0	0	372	0	54	473	0	0	0	0	0	0	24	0	246	0	10	0	36	37	0	0	0	0	116	0	0	6	0	0	0	3	0
DDB_G0267612	0	0	17	0	0	0	0	0	0	0	2	1	21	0	0	0	0	0	0	1	5	0	0	0	0	0	0	0	20	0	0	100	1	49	0	31	5	1	0	0	0	0	1	0	0	12	0	0	23
DDB_G0267614	0	109	3	112	136	71	18	73	0	2	3	2	1	141	0	0	128	152	201	34	41	0	0	15	0	4	8	96	6	0	126	165	75	2	172	7	377	3	33	50	0	0	2	27	0	2	23	10	14
DDB_G0267616	21	226	0	61	0	1	100	87	550	445	32	0	203	0	0	0	40	111	2	51	389	103	0	330	199	33	515	140	61	81	4	84	82	19	22	67	577	126	1	98	245	154	1	216	16	11	152	90	17
DDB_G0267618	0	0	0	0	0	0	0	0	0	0	0	0	0	0	0	0	0	0	0	0	0	0	0	0	0	0	0	0	0	0	0	0	0	0	0	0	0	0	0	0	0	0	0	0	0	0	0	0	0
DDB_G0267620	0	0	0	0	0	0	0	0	0	0	165	0	0	0	0	0	46	14	0	0	0	0	0	0	36	2	0	176	14	0	70	0	1	0	21	0	149	0	0	55	0	0	0	30	0	21	1	91	1
DDB_G0267622	1	22	0	42	30	24	15	4	2	79	27	5	2	0	0	0	12	0	0	20	20	1	1	0	35	9	0	63	17	24	48	12	0	2	8	9	16	45	43	53	41	1	2	0	0	2	0	0	3
DDB_G0267624	2013	2053	997	2411	1368	238	1192	902	660	2566	1126	651	1628	1184	105	867	1426	4024	9	1578	464	1973	818	515	1172	528	1596	850	2555	1434	1045	1934	457	3229	195	107	2112	962	251	457	345	203	445	307	697	222	376	841	666
DDB_G0267628	0	0	0	0	0	0	0	0	0	0	0	0	0	0	0	0	0	0	0	0	0	0	0	0	0	0	0	0	0	0	0	0	0	0	0	0	0	0	0	0	0	0	0	0	0	0	0	0	0
DDB_G0267630	28	354	379	673	230	231	394	97	451	7	200	99	262	1	234	122	599	254	143	360	541	19	11	149	204	461	784	693	368	410	202	209	62	413	858	15	148	282	143	630	195	122	82	33	15	5	265	53	9
DDB_G0267632	0	0	0	0	0	0	0	0	0	0	0	0	0	0	0	0	0	0	0	0	0	0	0	14	0	0	0	0	0	0	1	0	0	0	0	0	0	0	0	0	0	0	0	0	0	0	0	0	0
DDB_G0267634	0	1	0	3	1	0	2	0	0	0	1	1	1	1	0	0	0	0	0	0	0	2	0	0	0	0	0	0	0	0	0	0	0	0	0	0	0	0	0	0	0	0	0	0	0	0	0	0	0
DDB_G0267636	183	2	35	1	0	8	1	2	69	47	1	2	0	0	1	7	20	120	7	13	11	4	0	0	62	28	12	2	0	12	10	1	5	0	0	24	20	1	15	65	5	1	0	9	0	44	0	0	1
DDB_G0267638	196	8	59	12	17	15	153	131	37	30	60	15	20	62	26	32	21	68	24	205	17	8	488	13	38	15	259	18	97	19	28	96	7	86	221	173	299	20	39	23	10	47	7	24	4	7	67	19	18
DDB_G0267640	5	36	0	24	13	0	139	4	86	1	1	0	1	1	0	9	8	17	284	3	4	2	0	124	1	97	69	1	14	2	88	2	5	0	5	2	150	88	152	2	26	9	1	1	0	1	0	9	1
DDB_G0267642	3	3	15	20	9	34	3	0	15	123	58	30	1	78	0	0	0	22	0	17	26	45	0	2	54	26	6	3	2	0	10	1	42	36	6	23	77	11	3	14	7	16	15	11	0	3	3	9	8
DDB_G0267644	8	145	0	267	102	2	52	0	167	20	70	25	12	11	26	138	57	71	0	157	26	15	121	1	0	11	4	75	11	5	240	45	0	74	0	0	109	76	26	259	225	0	0	19	0	34	110	34	16
DDB_G0267646	0	0	3	0	2	2	1	56	39	0	3	17	0	6	0	2	0	0	2	1	0	4	1	0	0	0	6	1	0	0	14	2	0	39	19	5	0	11	2	50	11	1	0	0	0	2	3	5	0
DDB_G0267648	79	1	23	67	33	4	78	9	47	83	4	19	0	3	5	19	5	12	1	66	16	8	19	16	1	3	1	0	2	1	15	9	0	115	66	36	74	0	4	13	66	11	1	14	1	0	7	55	6
DDB_G0267650	0	200	0	61	0	25	0	0	38	0	0	4	0	0	0	7	0	1	185	0	1	1	0	19	0	71	1	262	1	0	0	0	0	0	0	0	0	12	2	0	3	0	75	0	59	2	100	33	0
DDB_G0267654	0	0	0	0	0	0	0	0	0	0	0	0	0	0	0	0	0	0	0	0	0	0	0	0	0	0	0	0	12	0	0	0	0	0	0	0	0	0	0	0	0	0	0	0	0	0	0	0	0
DDB_G0267656	245	0	0	0	131	0	0	0	0	142	0	0	0	0	66	2	22	0	0	0	0	0	63	0	106	0	0	0	255	0	0	0	5	0	0	10	0	0	0	0	0	0	0	0	1	14	0	3	0
DDB_G0267658	0	0	10	0	0	0	2	0	0	0	0	0	0	0	0	0	1	1	0	0	0	1	0	0	0	0	0	0	0	0	0	0	1	1	0	47	1	0	0	1	0	0	0	11	0	4	1	0	0
DDB_G0267660	0	0	8	6	0	2	1	0	0	2	14	27	0	2	0	1	78	27	5	0	1	0	0	5	6	2	0	0	31	0	25	0	0	0	4	0	9	2	1	19	10	0	1	3	1	0	0	2	1
DDB_G0267662	1	2	0	0	0	0	1	0	19	1	0	0	0	0	0	0	0	0	1	0	0	0	0	0	3	0	3	0	26	0	22	0	0	21	0	0	1	7	0	0	0	0	0	0	0	0	0	0	0
DDB_G0267666	0	5	118	0	0	0	0	0	0	37	20	0	0	4	0	0	1	0	164	18	0	0	0	0	0	0	97	0	0	0	0	0	19	0	0	6	1	163	1	3	0	0	0	0	0	0	24	0	61
DDB_G0267668	114	80	94	195	40	76	9	63	71	212	22	72	91	22	117	17	91	33	36	144	36	119	0	25	53	175	36	159	0	75	128	49	27	79	33	3	206	49	4	61	1	33	9	3	2	3	14	9	6
DDB_G0267670	86	0	64	27	29	44	36	5	77	87	3	0	96	70	6	36	128	43	25	2	111	36	30	50	96	24	57	152	51	0	8	138	3	57	16	15	13	14	0	0	18	8	4	14	25	2	12	1	0
DDB_G0267672	0	1	0	0	0	0	0	0	0	0	0	0	0	0	0	0	0	0	0	0	0	0	0	0	0	0	0	0	0	0	0	0	6	0	0	0	0	0	0	0	0	0	0	0	0	0	0	0	0
DDB_G0267674	13	0	308	11	1	0	49	0	22	142	0	0	3	28	1	76	60	0	1	0	356	0	0	1	1	3	501	0	66	401	44	529	81	102	0	5	1	269	36	70	0	18	0	0	13	0	0	2	6
DDB_G0267676	1	0	0	0	0	11	24	0	25	1	37	0	25	113	0	0	0	32	42	29	55	2	17	0	39	0	0	0	29	182	3	95	1	57	5	0	8	16	1	0	0	0	0	0	0	0	0	12	13
DDB_G0267678	0	0	0	0	0	0	0	0	0	0	0	0	0	0	0	0	0	0	0	0	0	0	0	0	0	0	0	0	0	0	0	0	0	0	0	0	0	0	0	0	0	0	0	0	0	0	0	0	0
DDB_G0267680	10	35	0	47	4	0	12	13	0	154	36	27	58	0	0	35	51	70	0	13	13	46	0	15	35	0	29	0	5	69	73	6	21	5	12	0	78	16	18	19	15	11	6	5	11	0	1	8	3
DDB_G0267682	0	0	2	0	0	0	19	4	5	0	0	0	0	1	0	0	0	0	0	1	0	0	0	0	0	0	0	0	14	1	1	0	0	37	0	113	32	0	2	22	22	0	0	0	0	18	1	0	66
DDB_G0267684	12	50	18	23	0	6	2	2	28	24	90	30	0	0	0	63	0	33	0	0	0	0	24	0	0	48	24	0	0	0	0	86	22	0	0	0	4	44	13	38	18	0	0	0	13	5	128	13	103
DDB_G0267686	108	2	119	6	4	183	20	6	47	7	53	1	5	11	12	18	149	47	111	5	14	4	23	8	13	77	481	2	6	9	4	2	4	3	2	165	8	3	6	6	13	5	3	8	2	4	3	5	6
DDB_G0267688	353	2	224	26	137	22	171	505	0	155	503	9	1	0	0	0	0	325	282	0	0	134	0	243	0	0	1	54	4	0	7	5	27	0	0	9	247	1	29	0	11	0	0	0	0	23	0	233	0
DDB_G0267690	1	0	0	0	0	0	107	0	0	0	0	0	0	0	0	0	0	0	0	0	0	0	1	160	0	0	0	0	0	0	0	0	0	0	0	168	80	0	2	0	0	0	0	1	12	0	0	0	28
DDB_G0267692	79	39	0	32	2	0	178	12	0	8	53	1	1	1109	0	83	1	92	0	0	2	256	0	0	1	28	155	40	5	0	0	126	8	1	5	234	76	55	170	561	2	0	0	13	3	0	1	1	39
DDB_G0267694	0	33	15	5	0	0	1	0	13	0	45	0	43	83	0	22	20	0	0	18	0	1	0	7	0	5	35	13	58	0	15	11	24	0	39	52	23	5	28	0	3	0	0	0	0	0	2	0	0
DDB_G0267696	1	3	0	0	20	0	1	19	2	18	3	8	7	0	0	1	0	3	0	4	1	1	2	0	0	18	2	1	11	0	0	16	2	0	1	0	2	11	3	0	7	7	0	0	0	0	2	0	0
DDB_G0267698	0	0	115	27	9	1	8	14	0	9	14	23	118	22	0	1	8	0	1	43	28	0	51	15	14	0	39	0	35	50	57	12	12	130	15	27	41	46	2	36	0	0	1	6	7	3	7	2	8
DDB_G0267700	0	0	0	0	0	0	0	0	0	0	0	0	0	0	0	0	0	0	0	0	0	0	0	0	0	0	0	0	0	0	0	0	0	0	0	0	0	0	0	0	0	0	0	2	0	0	0	0	0
DDB_G0267702	0	0	0	0	0	0	0	0	0	0	0	0	0	0	0	0	0	0	0	0	0	0	0	0	0	0	0	0	0	0	0	0	0	0	0	0	0	0	0	0	0	0	0	0	0	0	0	0	0
DDB_G0267704	2574	1521	581	1973	1666	1399	1466	3850	2136	1683	2147	1240	2668	8449	617	1235	1799	3427	421	1979	2470	1036	3285	2399	1739	2476	622	1658	2012	2853	1925	1541	406	1530	2017	812	2053	2346	1661	2293	2794	2826	2231	4847	4590	5885	4726	2879	3182
DDB_G0267706	0	1	0	8	1	2	0	0	36	0	14	0	1	107	0	9	1	0	0	11	1	0	16	0	3	0	24	0	1	1	5	1	8	0	19	31	0	2	3	4	9	0	6	0	0	0	1	0	0
DDB_G0267708	13	1	12	10	10	0	4	8	6	1	0	4	0	0	0	0	71	11	0	19	3	0	0	10	0	0	13	11	4	0	4	5	42	15	0	24	18	0	11	2	2	8	0	0	0	2	5	1	5
DDB_G0267710	0	0	0	0	0	56	0	0	3	0	9	0	0	1	0	0	3	0	0	0	0	0	0	0	0	0	0	0	0	0	0	0	0	0	0	0	248	0	0	0	1	0	0	9	36	0	66	0	0
DDB_G0267712	425	202	265	326	168	387	252	268	79	785	104	322	272	348	5	111	405	479	0	486	337	294	416	216	361	360	286	321	92	227	285	218	102	245	588	62	792	372	229	430	152	107	352	147	174	82	166	57	159
DDB_G0267714	35	8	30	0	9	1	45	2	1	5	86	0	1	40	2	13	8	38	2	1	18	17	0	21	10	31	8	88	21	10	4	0	14	47	9	18	128	10	8	54	1	0	166	10	13	27	1	42	34
DDB_G0267716	0	0	0	0	0	0	0	0	0	1	0	0	0	0	0	0	1	20	0	1	0	0	0	0	0	0	0	0	0	0	0	37	0	0	0	0	0	0	0	0	9	0	0	0	0	0	0	0	0
DDB_G0267718	0	46	0	59	0	63	38	0	0	14	0	0	0	0	534	0	0	147	0	0	0	60	0	1	0	0	0	10	0	0	3	0	0	0	0	0	0	3	0	0	0	15	0	0	0	0	0	4	0
DDB_G0267720	63	0	0	0	0	0	0	0	0	3	2	0	0	0	0	0	0	0	0	0	0	0	0	0	0	0	9	9	0	0	0	0	0	0	5	48	164	0	59	0	0	0	0	0	0	0	0	0	2
DDB_G0267722	138	36	102	57	48	0	94	463	60	182	43	221	156	8	278	124	236	109	13	121	19	110	151	49	0	10	215	144	125	279	89	68	98	378	164	141	71	98	43	157	84	0	0	7	2	10	6	13	14
DDB_G0267724	0	5	0	0	0	1	0	0	0	1	1	0	0	0	0	1	19	0	0	38	0	43	0	0	0	0	7	26	0	7	19	5	4	0	4	0	0	2	9	8	0	0	0	0	0	1	0	0	0
DDB_G0267726	0	1	6	3	0	0	4	0	0	0	2	6	12	71	1	0	1	22	5	0	6	0	5	1	23	0	122	0	5	0	3	7	1	6	0	206	0	0	52	1	2	8	0	0	0	1	1	0	0
DDB_G0267728	1	0	0	8	0	0	0	0	0	0	65	70	1	5	0	0	0	31	0	1	1	0	0	0	0	0	3569	0	1	0	0	0	3	2	0	3083	333	66	758	0	0	7	42	163	4	0	4	0	0
DDB_G0267730	722	675	2	42	461	36	394	247	4	277	930	263	88	0	559	557	318	124	581	538	492	254	355	587	749	325	909	65	250	693	570	72	305	403	1071	551	304	562	178	297	805	0	8	406	26	575	1298	118	120
DDB_G0267732	1	78	5	0	2	152	1	4	0	1	123	1	1	2	0	25	0	3	63	95	2	1	0	0	3	4	1	0	0	2	0	1	0	0	1	51	102	1	32	2	0	2	1	0	0	0	65	13	10
DDB_G0267734	252	253	300	501	136	643	442	184	73	983	947	421	941	526	448	440	1230	686	0	227	630	607	334	450	228	378	1124	1320	400	762	164	847	139	280	143	229	18	377	833	290	939	795	950	801	1078	522	474	640	885
DDB_G0267736	52	95	44	7	35	23	2	181	34	28	43	87	12	4	0	127	158	5	53	0	29	9	40	196	43	12	12	16	282	21	27	95	3	6	73	6	28	0	22	527	30	28	210	86	78	39	31	18	70
DDB_G0267740	0	0	0	5	0	0	0	0	0	0	0	0	0	0	0	0	0	0	0	0	0	0	5	0	0	0	0	0	0	0	0	0	0	0	0	0	0	0	0	0	0	0	0	0	0	0	0	0	0
DDB_G0267742	17	0	13	0	0	0	0	0	0	0	0	0	0	57	0	0	0	0	0	27	0	3	0	0	0	0	0	0	0	1	6	54	0	6	8	0	12	0	5	0	0	0	0	0	0	0	0	0	0
DDB_G0267744	0	36	0	0	84	2	27	117	50	46	167	4	1	173	159	11	145	214	85	185	19	76	210	129	1	132	40	62	245	317	11	90	41	135	81	298	161	150	136	130	167	13	2	20	8	15	68	44	41
DDB_G0267746	0	1	0	1	0	10	4	0	0	0	2	0	0	0	0	0	0	0	4	0	1	0	0	0	0	0	0	0	0	0	0	0	0	0	0	10	0	2	0	0	0	1	0	0	3	0	0	2	0
DDB_G0267748	0	1	0	0	61	1	0	5	0	0	0	0	0	0	0	0	0	0	0	0	0	0	0	0	0	0	3	0	0	0	0	0	9	0	0	20	0	0	0	0	0	0	57	0	0	0	0	0	0
DDB_G0267750	0	77	68	1	0	0	11	1	0	1	14	0	0	3	0	35	3	0	114	15	0	1	0	0	0	0	9	0	59	0	6	11	0	0	0	73	5	0	3	1	0	0	0	0	0	0	0	7	1
DDB_G0267752	77	32	0	6	10	39	4	15	18	108	68	0	28	0	8	0	43	29	0	19	0	0	0	0	0	42	27	12	91	0	4	8	41	0	2	16	12	0	29	3	118	9	0	0	0	0	5	9	6
DDB_G0267754	4	154	0	0	51	111	0	31	0	102	20	0	165	0	0	0	0	57	0	1	0	184	0	13	0	20	0	6	6	0	0	0	2	1	4	25	262	0	0	0	2	0	65	1	0	0	5	0	3
DDB_G0267756	0	1	0	0	15	52	0	93	0	3	69	0	0	149	0	0	0	1	0	0	24	1	0	0	0	0	49	20	0	0	11	0	0	0	26	4	50	0	0	0	105	20	0	0	0	0	1	0	4
DDB_G0267758	10	3	7	5	4	8	58	75	211	53	202	12	198	387	12	5	10	13	8	69	37	14	3	8	7	16	12	273	4	13	65	1	1	9	10	63	236	64	40	8	193	9	3	6	6	53	4	6	19
DDB_G0267760	0	53	1	0	195	6	51	0	259	0	17	0	5	0	3	0	0	1	262	78	6	0	2	18	0	13	123	0	0	0	1	0	6	0	1	178	117	0	132	33	0	0	0	5	78	202	0	23	5
DDB_G0267762	0	0	0	0	0	0	0	0	0	0	0	0	0	0	0	0	0	0	0	0	1	0	0	0	0	0	0	10	0	0	0	0	0	0	0	0	0	0	35	0	0	10	0	1	0	0	0	0	0
DDB_G0267764	0	0	0	0	0	1	0	0	1	0	0	0	0	1	0	0	0	0	0	0	0	0	0	0	0	0	0	0	0	0	0	0	0	0	0	0	0	0	0	0	0	0	0	0	0	0	0	0	0
DDB_G0267766	0	0	254	0	0	0	0	0	3	0	0	0	53	0	0	177	0	43	0	158	0	8	0	0	0	1	0	97	404	0	0	0	0	0	26	14	0	150	0	0	49	204	0	2	0	52	0	0	0
DDB_G0267768	0	1	207	260	18	0	102	85	6	14	0	149	13	83	0	0	0	126	0	108	119	140	2	1	162	224	0	7	124	0	4	27	0	320	99	7	18	51	0	24	0	0	52	24	0	0	73	28	22
DDB_G0267770	0	0	0	0	0	4	0	0	0	0	0	0	0	0	0	2	0	0	0	0	0	0	0	0	0	0	0	0	0	0	0	0	0	0	0	0	26	0	0	0	0	0	0	0	0	0	0	0	1
DDB_G0267772	0	0	0	0	0	0	0	0	0	0	0	0	0	0	0	0	0	0	0	0	0	0	0	0	0	0	0	0	0	0	0	0	0	0	0	0	0	0	0	0	0	0	0	0	0	0	0	0	0
DDB_G0267774	11	0	213	56	0	0	20	14	0	0	18	5	29	1	30	59	10	142	0	0	0	0	68	63	0	141	7	133	0	219	36	36	0	113	15	1	13	61	22	0	71	36	0	28	0	0	0	72	16
DDB_G0267776	96	152	149	508	159	189	785	320	57	1157	513	426	150	74	1097	430	133	141	9	648	263	164	470	785	752	436	413	222	14	199	63	116	129	1030	328	418	709	105	176	643	131	66	67	71	39	226	50	310	125
DDB_G0267778	6	31	51	132	57	16	93	8	105	135	108	35	71	35	5	24	131	35	10	51	163	4	92	24	7	78	254	97	7	98	32	172	16	18	17	46	52	124	17	218	34	6	0	6	5	4	29	16	29
DDB_G0267780	22	466	25	1110	51	141	268	39	302	812	352	203	707	72	235	80	50	162	25	221	113	179	60	55	119	30	209	422	500	107	941	777	145	210	846	277	503	161	140	457	42	422	327	150	89	242	78	294	771
DDB_G0267784	0	1	25	7	2	0	0	6	0	12	0	60	5	20	0	27	39	17	13	40	0	0	0	0	0	0	3	20	0	0	2	1	2	0	0	0	0	2	1	2	1	0	0	0	0	0	0	0	0
DDB_G0267786	2091	814	2096	836	416	0	853	571	580	3312	1197	962	1288	2293	16	787	1371	897	723	2944	819	1477	116	35	107	1457	2151	2281	981	488	637	336	877	1165	1591	1246	1734	293	827	207	625	198	700	116	52	305	578	100	362
DDB_G0267788	136	56	34	38	63	77	72	72	2	62	46	5	91	455	192	13	130	0	218	139	11	76	88	62	2	36	29	2	0	90	62	0	46	0	16	11	144	1	9	0	83	19	0	11	1	39	2	34	26
DDB_G0267790	0	0	0	0	0	0	0	0	1	0	0	0	0	0	0	0	0	0	0	0	0	4	0	0	2	0	3	0	0	0	0	2	0	0	0	0	0	1	0	0	0	0	0	0	0	0	2	0	2
DDB_G0267792	0	1	0	0	4	0	0	94	28	0	0	0	0	0	0	0	0	0	115	0	0	0	0	0	0	0	1	0	0	243	84	0	0	0	0	1	0	0	0	0	0	63	0	55	58	1	0	48	21
DDB_G0267794	31	0	25	1	0	0	0	0	0	0	142	19	0	0	8	2	7	0	3	0	42	0	0	0	0	0	11	8	0	0	0	3	0	0	0	0	0	0	13	1	203	123	0	22	21	134	0	54	162
DDB_G0267796	0	507	86	0	1	247	104	482	2	427	2	0	0	148	108	81	0	50	6	150	61	12	0	178	16	0	330	14	178	75	3	114	100	6	23	38	72	48	3	126	29	4	291	545	49	66	8	17	80
DDB_G0267798	2	0	1	0	8	0	1	0	27	10	1	0	1	18	6	3	1	0	5	1	3	0	11	5	2	0	33	0	1	64	26	0	19	0	1	22	3	1	17	3	17	2	0	0	0	0	0	0	3
DDB_G0267800	0	2	5	0	0	49	6	2	2	8	0	0	21	0	41	1	0	1	2	15	20	77	0	1	3	17	23	0	0	0	1	0	3	0	5	14	12	20	0	24	1	0	0	0	0	1	18	0	3
DDB_G0267802	0	1	0	0	0	0	0	0	0	2	0	0	0	1	0	0	0	1	0	1	0	0	0	0	0	0	0	0	1	0	0	0	0	0	0	0	0	0	0	0	1	0	0	0	0	0	0	0	0
DDB_G0267804	72	5	6	7	24	4	17	8	177	22	397	9	144	290	717	31	4	34	78	160	275	48	470	22	78	37	58	55	86	13	421	4	3	342	20	134	72	4	2	10	4	4	203	3	21	21	11	99	58
DDB_G0267806	0	0	0	0	0	0	0	0	0	0	0	0	0	0	0	0	0	0	0	0	0	0	0	0	0	0	0	0	0	0	0	0	0	0	0	0	0	0	0	0	0	0	0	0	0	0	0	0	0
DDB_G0267808	0	0	0	1	0	2	0	33	0	0	6	0	1	1	1	101	0	3	0	2	1	0	1	1	0	0	3	3	0	6	8	0	5	0	0	0	106	2	9	98	2	0	0	0	1	0	0	8	2
DDB_G0267810	0	6	3	15	10	17	27	0	2	13	3	6	6	61	5	0	14	1	3	0	9	5	2	28	24	2	0	7	0	158	22	18	2	2	0	28	31	56	24	4	2	46	0	0	0	0	0	2	7
DDB_G0267812	0	0	0	0	0	0	0	0	0	0	0	0	0	0	0	0	0	0	0	0	0	0	0	0	0	0	0	0	0	0	0	0	0	0	0	0	0	0	0	0	0	0	0	0	0	0	0	0	0
DDB_G0267814	0	32	114	15	46	0	15	0	78	74	90	0	0	743	0	58	11	84	21	217	0	2	0	172	0	3	168	66	5	74	3	15	83	0	18	31	0	212	18	12	0	122	0	228	2	0	189	0	8
DDB_G0267816	0	10	0	2	33	48	12	28	20	0	89	0	33	11	0	0	0	11	14	6	2	17	0	0	0	0	135	0	0	73	0	1	50	0	12	100	66	8	26	1	0	0	0	2	0	7	4	4	10
DDB_G0267818	118	2	2	9	0	0	18	1	0	2	8	5	1	3	4	11	6	36	2	2	1	4	1	1	0	7	5	9	2	2	2	7	29	8	0	14	84	57	0	13	6	1	1	0	0	1	0	0	3
DDB_G0267820	0	0	5	0	0	0	11	0	0	0	0	0	2	0	0	8	1	0	0	0	0	0	0	0	0	151	0	0	0	0	0	15	0	0	1	17	4	8	0	7	0	2	0	2	0	0	0	4	0
DDB_G0267822	0	13	0	4	68	53	104	131	246	4	7	0	2	0	0	1	8	4	14	0	0	0	0	8	11	143	65	11	6	0	445	189	68	0	176	12	5	257	2	72	168	82	2	25	0	0	0	0	0
DDB_G0267824	0	9	2	100	2	9	21	0	2	4	0	0	0	0	0	3	3	0	0	146	0	12	0	0	0	0	140	123	0	14	1	29	0	0	0	61	0	54	6	0	0	0	42	1	0	0	61	0	36
DDB_G0267826	0	3	0	0	0	0	0	0	0	0	0	0	0	0	0	0	0	0	0	0	0	0	0	0	0	0	0	0	0	0	0	0	0	0	0	0	0	0	0	0	0	0	0	0	0	0	3	0	0
DDB_G0267828	5	3	1	1	2	0	0	5	5	16	7	2	3	4	5	0	1	5	7	6	7	1	30	0	1	3	1	2	2	4	5	0	2	2	1	48	6	0	0	2	1	2	0	0	1	1	2	19	4
DDB_G0267830	0	0	0	1	1	84	0	0	1	0	0	0	0	122	0	0	0	0	0	1	2	0	1	1	0	0	41	0	0	0	194	0	0	2	0	54	0	0	13	5	0	0	0	0	129	0	0	0	53
DDB_G0267832	0	0	0	0	0	1	0	0	1	17	0	0	0	2	0	0	0	0	0	0	0	1	1	0	1	0	0	0	9	0	0	0	0	0	0	0	0	0	0	0	0	0	0	0	0	0	0	1	0
DDB_G0267834	0	0	0	0	0	0	1	0	0	0	0	0	0	0	0	0	0	0	0	0	0	0	0	0	0	0	0	0	0	0	0	0	52	0	0	39	0	0	56	0	0	0	0	0	0	0	0	0	0
DDB_G0267836	0	6	0	0	0	0	0	0	0	0	0	0	0	5	0	4	54	0	0	9	0	0	0	0	0	0	0	0	0	91	0	0	0	0	0	0	0	1	0	0	0	1	0	1	0	0	0	0	1
DDB_G0267838	1	0	28	7	72	12	38	8	2	12	50	27	40	138	128	29	41	76	12	115	56	4	133	50	30	4	51	0	11	215	70	206	4	0	7	17	48	24	2	26	1	13	0	6	9	0	0	6	22
DDB_G0267840	0	0	0	0	0	0	0	0	0	0	0	0	0	0	0	0	1	0	0	0	0	21	1	0	0	0	0	0	1	0	0	0	0	0	0	2	0	0	0	1	38	0	0	0	0	0	0	0	0
DDB_G0267842	0	0	0	0	0	0	0	0	0	0	5	0	0	0	0	128	0	0	0	0	0	0	0	133	0	0	0	4	0	0	0	0	0	0	0	0	0	0	0	0	0	0	0	0	0	0	0	0	43
DDB_G0267844	0	0	2	0	0	0	0	0	0	2	2	24	1	0	6	0	0	1	5	0	0	0	0	0	26	4	2	13	0	2	0	0	0	0	0	0	1	12	0	0	3	0	0	0	0	0	3	0	0
DDB_G0267846	10	32	22	652	11	141	116	0	27	325	0	0	255	0	2	5	113	30	4	42	140	28	0	16	43	32	29	1	0	0	100	265	199	0	0	167	0	389	164	159	14	12	0	89	181	40	0	73	94
DDB_G0267848	0	507	134	317	183	242	1	437	164	344	7	51	2	30	0	135	0	123	15	273	225	731	144	169	492	1	167	16	182	347	42	40	177	10	30	0	172	101	6	213	569	25	17	52	47	88	60	36	28
DDB_G0267850	111	226	285	66	229	95	91	126	137	239	250	153	123	14	0	72	417	267	20	225	92	355	3	24	109	81	84	74	135	256	55	260	44	318	59	131	64	57	119	163	348	44	17	44	61	93	251	40	32
DDB_G0267852	41	17	31	104	0	117	10	98	2	100	92	4	83	0	0	2	0	30	0	17	3	109	0	25	40	0	40	2	30	0	0	0	15	0	39	18	54	81	113	0	52	3	11	0	3	2	8	4	2
DDB_G0267854	0	0	0	130	0	0	17	0	19	420	0	0	1	52	8	11	150	0	0	14	38	0	11	1	0	156	4	0	0	1	5	3	1	0	114	92	2	39	26	1	31	0	0	1	0	10	40	24	84
DDB_G0267856	1	0	0	0	0	74	0	22	0	0	75	0	0	1	0	1	0	0	0	0	0	0	0	0	0	0	0	0	0	1	0	0	0	12	0	0	21	0	1	0	0	0	0	0	1	0	0	0	0
DDB_G0267858	0	0	0	0	3	38	3	0	0	0	8	0	0	0	0	11	8	0	0	14	2	0	1	0	0	0	42	0	0	0	0	10	0	0	2	9	0	0	9	0	0	0	0	0	0	0	0	0	2
DDB_G0267860	26	0	0	0	18	0	2	3	0	8	3	0	0	0	0	0	35	2	24	12	0	6	0	15	0	24	0	0	0	23	0	4	1	2	4	0	0	1	13	15	0	0	0	0	0	0	7	0	0
DDB_G0267862	0	0	2	86	0	0	1	7	9	0	12	43	0	0	17	0	0	9	0	16	0	0	0	0	5	26	3	19	0	0	0	6	1	0	0	10	15	0	18	10	25	1	0	0	0	0	0	2	0
DDB_G0267864	0	0	0	0	0	0	0	0	0	0	0	4	0	0	1	1	0	0	2	0	0	0	0	0	0	0	0	0	0	0	0	12	0	0	0	0	0	0	0	0	0	0	0	0	0	0	0	0	0
DDB_G0267866	269	100	35	167	172	78	165	150	109	12	66	98	192	340	108	56	74	335	67	61	171	102	8	149	69	254	35	162	3	129	211	172	42	130	167	48	22	163	82	34	327	10	31	39	11	17	55	22	33
DDB_G0267868	0	0	0	0	0	8	4	0	0	0	0	0	0	365	0	0	0	0	1	0	0	0	0	0	0	0	0	0	0	0	0	0	0	0	0	0	0	0	0	0	0	0	0	0	70	0	0	0	0
DDB_G0267870	0	0	6	58	185	17	46	15	2	0	57	29	73	82	0	8	9	72	8	60	1	142	58	15	23	0	119	0	71	66	6	9	40	0	237	1	25	26	68	28	24	2	1	0	0	2	50	11	24
DDB_G0267872	0	0	105	31	0	0	4	111	0	17	106	23	4	0	0	4	28	121	19	6	67	0	1	1	0	146	86	0	5	3	9	0	72	1	0	3	62	0	245	0	0	14	0	20	1	34	41	7	1
DDB_G0267874	0	98	1	20	0	32	106	0	48	153	43	108	126	466	20	8	129	192	143	89	11	27	3	19	8	0	123	0	0	39	4	0	77	12	11	257	71	98	110	95	151	0	0	120	1	71	84	64	136
DDB_G0267876	20	0	15	0	24	0	0	0	0	2	27	7	16	3	0	6	2	10	0	0	13	0	0	3	7	0	12	8	32	0	0	2	0	9	6	0	5	0	0	0	9	0	0	1	0	0	0	0	1
DDB_G0267878	0	0	15	21	27	21	19	0	0	88	0	8	52	3	66	0	0	0	0	29	10	4	0	4	1	0	73	0	5	60	33	3	2	0	4	0	16	22	0	12	14	10	0	1	1	4	2	3	2
DDB_G0267880	71	0	1	33	0	0	3	0	0	0	4	6	38	0	0	42	37	6	0	3	0	0	20	0	29	0	0	0	7	0	79	5	32	28	0	6	0	1	0	34	0	1	0	4	1	1	0	7	1
DDB_G0267882	4	1	281	88	111	2	15	238	40	2	66	75	26	36	596	8	23	444	105	50	0	17	351	28	81	117	83	121	110	8	1	38	9	91	115	199	112	0	82	5	39	6	6	5	73	12	105	32	105
DDB_G0267884	6	0	22	2	1	1	1	0	3	3	32	0	4	2	0	10	1	8	1	43	4	12	0	0	5	3	4	3	0	2	3	1	6	6	2	21	4	0	1	2	1	9	1	0	1	0	0	0	1
DDB_G0267886	0	0	0	0	2	0	40	0	0	0	0	1	0	0	0	0	0	0	293	0	74	0	0	0	0	0	127	1	0	0	2	1	6	167	1	67	0	9	75	0	0	0	1	0	1	2	57	82	1
DDB_G0267888	1	0	0	0	0	0	0	1	0	1	0	0	1	1	0	0	0	2	0	4	0	1	0	2	9	1	0	0	0	1	0	1	0	2	0	0	0	0	0	4	1	0	0	0	1	0	15	6	0
DDB_G0267890	2	66	353	1	109	94	91	124	464	50	76	6	201	402	0	94	69	155	142	207	2	3	7	143	4	402	204	181	50	228	133	76	37	79	4	7	103	4	9	14	312	0	3	1	63	42	11	38	53
DDB_G0267892	1	3	2	5	11	2	18	0	2	1	0	0	18	0	1	4	2	5	0	11	0	0	2	15	9	61	36	24	93	74	0	18	6	13	66	3	0	12	0	0	1	0	0	1	0	0	0	1	5
DDB_G0267894	111	55	71	401	115	192	36	299	4	1	550	336	91	318	14	50	292	139	108	149	164	107	25	1	98	1	155	231	353	0	143	416	147	3	257	14	495	168	250	92	596	307	42	50	91	29	6	92	113
DDB_G0267896	0	0	0	0	0	0	0	0	0	0	28	0	0	0	0	0	0	0	0	0	0	45	0	0	0	0	0	0	0	0	0	0	0	0	0	0	0	20	0	0	0	11	0	0	0	0	0	0	0
DDB_G0267898	0	0	0	0	0	0	0	0	0	0	0	20	0	0	0	0	0	5	0	76	0	0	0	0	1	0	0	0	0	0	0	129	0	0	1	0	6	0	0	0	20	0	57	0	0	19	30	24	20
DDB_G0267902	2	4	16	20	37	0	3	97	1	19	0	43	12	0	2	0	43	5	2	0	72	1	7	15	1	1	0	3	1	1	101	3	10	93	3	7	18	0	8	5	0	4	0	7	4	1	2	5	29
DDB_G0267904	6	0	70	22	11	0	0	0	0	48	328	57	68	0	0	33	158	19	217	6	0	0	16	0	99	0	77	7	4	0	6	0	45	27	233	0	130	0	0	0	3	12	0	0	0	0	0	124	238
DDB_G0267906	2643	761	1207	2316	262	983	307	894	481	2138	883	630	1354	1003	1410	470	549	109	1542	1590	448	289	182	111	545	1418	1102	1159	670	402	356	1104	305	1660	848	559	681	580	112	1213	877	6	0	59	3	124	114	43	142
DDB_G0267908	45	92	60	40	119	19	22	60	63	98	130	157	163	124	7	9	173	131	24	250	32	173	170	45	49	67	133	31	213	48	230	219	35	256	101	21	79	97	26	72	46	13	9	4	8	1	1	3	3
DDB_G0267910	0	0	0	0	0	0	11	0	0	0	0	0	0	0	0	1	40	0	0	1	0	0	0	0	0	0	0	0	0	0	0	0	0	0	0	0	0	0	0	1	0	0	0	0	0	0	0	6	1
DDB_G0267914	0	0	0	131	0	1	23	199	0	0	113	0	172	400	0	0	0	0	286	0	0	0	2	0	0	0	58	10	0	0	1	0	0	0	17	111	268	68	10	0	0	0	19	12	0	41	0	6	46
DDB_G0267916	52	0	0	6	0	3	0	0	0	0	0	0	1	0	0	5	0	0	0	0	0	132	0	0	0	0	4	0	9	0	0	0	0	0	0	0	0	0	0	0	1	0	0	0	0	0	0	0	0
DDB_G0267918	5	1	0	0	0	1	0	0	0	1	0	0	12	0	26	1	1	2	24	1	3	0	0	0	1	1	3	1	0	0	2	1	0	32	1	7	0	26	1	3	2	0	1	0	0	0	0	1	0
DDB_G0267920	0	0	0	0	0	0	0	0	0	0	0	0	0	0	0	0	0	0	0	0	0	0	0	0	0	0	0	0	0	25	0	0	2	0	0	2	0	0	0	0	0	0	0	0	0	0	0	0	0
DDB_G0267922	0	0	0	0	0	0	0	0	0	0	0	0	0	0	0	0	0	0	0	0	0	0	0	0	0	0	0	0	0	0	0	0	0	0	0	0	0	0	0	0	0	0	0	0	0	0	0	0	0
DDB_G0267924	1195	1028	1138	1885	997	657	968	1758	2277	1021	905	730	1067	1456	4548	1438	570	1809	732	1332	2375	1133	2313	1548	494	850	870	246	1514	2488	2609	1504	308	1131	2093	1023	2233	586	208	1239	461	1076	2490	1725	654	1184	2009	1421	1126
DDB_G0267928	50	176	200	460	43	141	173	490	694	327	172	199	337	397	0	120	414	22	17	77	236	398	115	47	40	177	55	36	729	56	675	396	49	4	62	319	486	62	14	520	421	44	0	58	35	76	224	100	37
DDB_G0267930	1	92	20	31	42	0	6	24	52	68	14	86	0	15	18	0	4	2	23	96	21	29	8	5	70	59	0	9	9	89	7	15	22	0	14	1	0	0	5	1	27	3	0	1	5	2	6	1	5
DDB_G0267932	19	77	29	67	12	1	2	2	66	15	19	70	18	156	50	10	74	38	70	59	26	98	7	0	33	58	30	29	61	98	39	10	26	70	10	20	77	6	9	13	13	4	1	2	4	0	1	2	2
DDB_G0267934	13	8	3	49	0	0	0	0	9	43	4	133	0	0	0	0	0	0	0	113	0	0	44	0	2	5	0	10	54	0	0	6	1	0	4	6	0	0	0	0	10	7	0	0	15	0	0	0	1
DDB_G0267936	0	0	0	0	0	0	0	0	0	2	9	0	0	0	0	0	0	0	0	0	0	0	0	0	0	0	0	0	0	0	0	0	1	0	0	0	0	0	0	0	0	0	0	0	0	0	0	0	0
DDB_G0267938	4	13	48	12	0	65	0	22	0	3	0	8	13	20	0	89	0	27	0	4	14	9	94	2	132	1	16	0	1	3	0	0	0	0	0	32	30	3	0	0	2	0	4	0	9	2	0	3	0
DDB_G0267940	0	91	79	194	26	4	1	103	58	61	0	196	0	283	6	0	3	54	0	136	7	30	81	7	38	0	0	88	101	184	96	28	0	7	94	0	0	0	0	450	4	22	31	21	7	7	23	17	12
DDB_G0267942	33	38	1	7	30	1	61	4	51	3	1	275	360	4	0	0	0	0	494	2	7	1	1	2	1	1	2	30	1	310	201	197	59	0	50	0	264	42	9	0	17	2	1	1	1	7	50	1	126
DDB_G0267946	0	0	0	0	0	17	0	0	2	0	0	0	0	0	0	0	0	0	0	0	0	0	0	0	0	0	0	0	0	0	0	0	0	0	0	0	0	0	0	27	0	0	0	0	0	0	0	0	9
DDB_G0267948	255	58	17	57	14	146	18	2	62	4	7	19	1	0	0	1	119	0	99	8	2	14	35	0	0	94	30	0	4	5	23	22	12	32	6	31	2	7	31	7	0	1	8	18	0	1	15	60	42
DDB_G0267950	81	90	145	19	106	48	51	124	7	64	181	102	359	484	62	216	66	702	275	31	580	38	32	69	98	30	104	99	21	144	122	266	129	162	45	41	334	91	20	278	143	154	45	121	52	95	57	97	107
DDB_G0267952	151	9	13	67	48	49	48	93	187	152	13	49	65	274	5	22	26	98	387	38	55	45	219	43	80	108	71	108	29	12	42	30	0	62	13	2	61	22	11	49	11	40	0	37	0	5	25	14	35
DDB_G0267954	0	1	0	0	0	0	3	0	0	0	7	0	0	0	0	0	1	14	0	0	0	0	0	0	3	0	0	0	0	0	0	0	0	0	0	0	0	0	0	0	0	0	0	0	0	0	0	0	0
DDB_G0267956	27	55	32	98	215	391	164	294	192	518	414	90	84	67	0	26	95	248	234	491	57	141	130	246	19	44	551	316	30	63	115	240	23	36	457	61	498	231	178	587	13	189	3	128	10	288	202	379	194
DDB_G0267958	34	0	0	0	5	0	4	0	0	1	66	0	2	3	0	0	21	0	223	0	0	0	0	0	0	0	164	0	29	0	65	12	0	0	0	0	0	0	1	0	0	0	0	0	0	0	0	0	3
DDB_G0267960	610	3	27	245	248	10	93	243	289	1	4	4	185	1	4	138	105	1	1	107	10	141	63	10	172	68	68	2	79	293	3	305	31	157	141	171	95	7	43	128	270	0	86	50	48	14	1	0	33
DDB_G0267962	0	41	23	1	1	9	0	8	1	5	1	8	9	1	4	3	2	2	0	4	6	4	2	9	263	0	26	33	2	49	2	0	0	3	14	0	11	0	2	4	31	0	1	8	2	2	0	52	4
DDB_G0267964	0	0	0	0	0	0	0	0	0	0	0	0	0	0	0	0	0	0	0	0	5	0	0	0	41	0	0	0	23	0	0	5	0	0	0	0	0	0	0	0	0	0	0	0	0	0	0	0	0
DDB_G0267966	2412	709	1393	1467	517	505	901	231	695	1731	1775	193	2327	238	407	1221	492	120	974	1339	381	2081	2838	1154	44	1052	1530	157	645	620	437	83	182	2057	788	1669	773	1716	267	1324	629	1581	115	4615	1254	1883	4894	516	4008
DDB_G0267968	7	0	0	0	0	0	0	0	0	2	0	5	12	2	0	0	0	0	0	0	0	0	0	0	7	7	0	0	0	3	0	11	0	0	0	2	3	0	4	0	1	0	0	0	0	0	0	0	0
DDB_G0267970	38	0	0	0	0	0	0	0	0	17	0	10	0	0	0	0	0	0	0	0	0	0	0	0	0	0	0	0	0	6	0	0	0	0	14	0	0	8	0	0	0	2	0	0	0	0	0	0	1
DDB_G0267974	2	403	44	0	153	2	121	7	0	3	32	79	0	0	7	14	172	43	0	79	4	0	77	58	0	2	192	2	0	0	109	0	10	252	180	120	226	35	31	224	0	64	0	8	0	10	0	8	24
DDB_G0267976	52	251	274	75	50	158	49	95	138	194	213	40	74	0	23	59	17	66	277	52	94	54	50	38	249	178	108	193	36	228	224	41	0	205	64	98	140	86	130	220	22	22	35	4	1	28	53	2	16
DDB_G0267978	1	15	0	1	0	4	31	0	242	357	0	14	128	2	0	46	0	93	0	61	1	1	399	239	0	0	154	1	1	2	223	0	76	261	4	212	285	3	0	0	33	1	75	473	19	0	79	16	10
DDB_G0267980	0	0	0	22	16	198	70	110	130	0	6	0	0	15	0	37	0	5	174	184	177	243	87	0	0	0	0	0	0	0	201	1	120	0	74	93	1	0	1	0	0	0	0	114	236	0	106	141	37
DDB_G0267982	175	47	40	183	206	22	340	95	814	900	458	116	25	3	2047	95	8	688	314	5	6	637	7	217	250	40	9	0	80	544	163	110	66	7	504	14	68	270	24	1	3	512	64	1440	290	2041	1133	345	1540
DDB_G0267984	89	840	1	540	21	343	48	31	21	445	429	176	14	29	176	97	111	697	246	476	138	20	451	659	381	1	405	236	278	381	273	185	0	300	890	0	26	181	0	127	752	83	245	158	209	584	580	62	172
DDB_G0267986	0	1	1	0	0	0	0	0	0	0	0	0	0	0	0	0	0	0	0	0	0	0	0	0	2	0	0	0	0	0	0	0	0	0	0	0	0	0	0	0	0	15	0	3	0	0	1	1	1
DDB_G0267988	2	0	3	1	1	0	3	0	0	12	20	0	5	0	0	1	2	0	0	28	0	0	0	0	0	0	2	6	11	35	5	0	0	1	20	1	7	0	0	22	0	0	0	0	0	0	0	0	1
DDB_G0267990	103	7	24	26	281	192	207	277	210	111	189	39	115	137	245	73	45	122	90	255	319	103	389	182	193	114	454	140	88	128	103	9	221	97	427	138	322	59	75	406	154	40	13	244	46	59	78	33	29
DDB_G0267992	131	432	171	57	82	31	280	1523	571	489	2	90	423	79	165	17	39	1077	14	171	649	99	354	66	650	138	236	316	7	183	332	4	275	508	237	296	263	242	85	628	468	56	8	89	55	42	55	43	78
DDB_G0267994	68	144	107	182	47	204	155	0	205	122	355	191	145	166	0	28	606	168	186	62	38	63	371	80	15	319	42	2	190	49	61	193	81	98	54	101	643	175	78	30	61	137	23	21	80	9	85	183	190
DDB_G0267996	316	472	5	252	33	597	237	204	214	43	103	0	180	15	506	167	475	254	718	179	66	217	0	72	0	37	96	69	0	23	14	27	194	13	195	274	393	65	0	0	193	0	270	142	66	4	50	44	6
DDB_G0267998	0	0	32	1	0	0	0	32	0	2	9	1	10	2	0	1	1	15	0	0	0	4	28	0	0	0	0	0	87	0	0	6	0	4	0	0	4	0	0	9	0	37	30	0	28	58	4	22	7
DDB_G0268000	67	86	99	19	18	1	0	0	29	216	69	185	196	40	17	20	79	512	0	17	21	28	69	46	106	0	7	9	171	1	12	163	70	361	3	274	56	42	0	0	38	286	274	582	33	427	331	514	265
DDB_G0268002	0	0	0	0	0	0	0	0	0	0	0	0	0	0	0	0	0	0	0	0	0	0	0	0	0	0	0	0	0	0	0	0	0	0	0	0	0	0	0	0	0	0	0	0	0	0	0	0	0
DDB_G0268004	352	117	45	78	85	0	0	0	126	438	41	18	107	168	64	11	95	459	273	45	41	0	3	26	171	40	144	114	0	13	44	6	54	2	245	55	332	5	51	5	63	11	6	121	7	1	53	46	79
DDB_G0268006	145	43	526	173	196	78	12	67	105	155	228	131	209	165	216	20	252	409	52	186	229	48	11	10	350	151	55	120	161	92	96	23	169	144	176	0	108	37	35	282	66	53	24	50	10	17	14	117	38
DDB_G0268008	29	0	201	364	101	41	84	1	43	61	101	34	231	35	0	18	225	103	0	188	0	146	0	27	306	474	79	0	338	0	398	0	78	56	5	64	412	105	18	200	299	109	3	51	85	58	36	179	120
DDB_G0268010	0	0	0	0	0	0	0	0	0	0	0	0	0	0	2	0	0	0	0	0	0	0	0	0	1	0	0	0	0	0	0	0	0	0	0	1	3	0	1	0	0	0	0	1	0	0	0	0	0
DDB_G0268012	0	0	0	0	0	0	0	0	0	0	0	0	0	0	0	0	0	0	4	0	0	0	0	0	0	0	38	0	0	0	0	0	0	0	0	8	0	0	0	0	0	0	0	0	0	0	0	0	0
DDB_G0268014	8	35	0	56	119	39	247	67	39	39	618	9	426	17	0	230	542	20	210	33	179	114	0	34	281	14	192	0	0	5	5	64	2	2	0	198	54	158	10	539	889	0	279	6	1	92	404	2	115
DDB_G0268016	37	105	2	9	0	66	8	18	19	81	150	12	48	59	0	9	80	30	22	23	5	14	67	16	25	0	29	60	19	40	0	26	2	7	16	105	104	43	39	44	44	6	1	0	3	2	2	2	2
DDB_G0268018	10	113	1	50	154	12	131	269	12	61	87	29	9	647	3	137	295	95	451	219	3	103	2	65	432	108	81	3	80	21	31	227	0	205	308	28	250	350	61	50	594	24	73	5	0	18	193	96	4
DDB_G0268020	1696	1653	1396	1503	1237	824	810	936	401	2134	1742	251	1171	2492	1210	981	1363	1686	3780	1817	746	1267	1942	1181	2739	827	1460	1339	654	728	1521	817	421	986	3244	263	2985	1269	767	1397	2277	2089	3212	1523	723	1108	3135	1506	530
DDB_G0268022	4	19	52	0	37	1	4	0	74	4	15	15	122	6	3	13	105	24	57	50	11	8	0	0	9	15	46	37	21	0	4	6	4	0	5	3	10	12	0	13	0	11	0	5	0	0	2	0	0
DDB_G0268024	199	9	42	47	171	168	199	47	394	695	212	9	372	564	88	61	17	255	250	149	35	214	0	97	474	36	459	73	0	639	173	12	100	17	0	104	372	17	57	237	6	5	108	18	86	57	271	98	15
DDB_G0268026	144	2007	6	372	297	781	13	436	19	842	8543	135	5	4325	1132	0	13	2	235	1185	670	0	1183	79	991	0	638	0	458	981	239	189	443	180	153	648	258	992	296	161	19	1206	152	696	861	369	618	1025	849
DDB_G0268028	0	1	0	93	0	0	0	110	0	0	0	0	0	0	0	0	0	0	0	0	0	0	0	0	0	0	0	486	0	0	0	0	0	0	0	0	0	0	0	0	0	0	2	65	0	0	2	1	0
DDB_G0268030	9	3	2	5	1	1	20	4	7	7	2	3	4	6	12	26	5	45	1	4	3	3	1	116	3	37	6	4	2	6	6	0	0	51	5	1	6	63	9	20	6	0	19	39	12	16	15	12	3
DDB_G0268034	4618	2359	3224	3362	1743	1521	747	1738	1307	3286	2926	1608	1353	3713	1264	1587	2259	2810	3891	2801	2306	2701	1887	1294	1238	1058	1688	2582	2311	2830	3479	1576	429	2856	1460	1436	4107	1505	1133	2508	2514	2024	1986	2756	2739	3925	5979	3571	3080
DDB_G0268036	200	8	101	7	15	14	44	109	76	167	3	0	1	9	6	11	5	99	107	38	12	0	0	0	31	157	102	21	7	112	0	76	20	178	8	0	60	1	4	0	15	0	82	31	1	18	16	65	13
DDB_G0268038	258	107	137	125	213	243	51	244	156	401	129	145	162	258	143	117	87	135	225	172	255	76	81	214	74	363	122	113	76	221	108	189	66	131	116	55	116	131	25	222	300	16	17	32	24	16	32	61	41
DDB_G0268040	41	53	79	93	269	34	56	101	204	54	49	103	41	20	1	5	6	31	0	113	108	18	71	31	91	11	38	21	85	86	69	109	18	10	99	0	14	89	8	139	34	5	1	5	7	3	5	17	16
DDB_G0268042	1522	761	2264	1052	743	954	339	723	1051	790	613	349	295	1507	934	729	848	1801	723	1768	1295	643	898	818	923	720	547	843	535	1091	834	618	185	886	679	152	612	315	356	1038	963	655	462	438	561	264	524	578	309
DDB_G0268044	1793	251	192	1402	235	403	404	314	26	991	565	561	323	2510	310	49	394	1157	587	956	126	1054	1363	544	1	70	1010	720	130	226	363	98	346	454	683	397	1493	213	92	584	38	564	653	132	201	37	1	329	383
DDB_G0268046	0	3	0	0	0	0	0	0	0	0	0	0	0	0	146	0	10	0	0	0	0	0	0	0	34	0	2	0	8	0	0	18	0	0	0	0	0	0	0	0	0	0	0	0	2	49	75	0	52
DDB_G0268048	7	0	18	16	0	0	6	0	7	13	12	24	1	0	110	0	0	23	0	9	66	0	79	13	0	88	11	0	0	26	6	1	7	161	113	80	28	9	22	0	0	7	1	0	0	2	2	2	5
DDB_G0268050	0	4	0	0	0	0	0	6	0	0	0	0	0	0	0	0	0	0	0	0	0	0	0	0	0	0	0	0	0	0	0	0	0	0	0	0	4	0	0	0	0	0	0	0	0	0	0	1	0
DDB_G0268052	276	2	21	23	13	5	49	10	33	16	180	19	39	128	59	1	3	37	173	23	18	3	1	167	170	12	131	27	5	9	202	1	21	7	14	0	7	1	14	3	16	4	1	27	1	39	4	69	68
DDB_G0268054	23	0	9	0	11	7	0	17	0	2	11	4	1	6	0	0	0	4	10	10	3	2	0	0	7	0	26	11	45	10	8	1	0	14	11	0	0	1	4	3	0	0	2	0	0	0	0	1	0
DDB_G0268056	396	121	472	921	130	29	216	201	116	137	166	0	235	207	0	27	75	482	0	122	11	17	73	194	90	18	276	164	160	13	141	185	112	271	2	154	271	182	114	50	278	50	54	2	5	160	63	62	32
DDB_G0268058	0	0	96	0	0	0	0	0	0	1	0	0	1	3	0	0	3	0	0	0	0	0	0	0	0	0	0	0	0	0	0	4	44	0	0	0	0	0	0	0	0	0	0	0	0	0	0	0	5
DDB_G0268060	13	1	83	5	18	1	3	0	13	99	0	84	34	0	0	0	52	20	2	2	0	89	0	13	0	0	32	25	18	0	1	0	19	176	3	44	36	0	0	742	428	0	79	113	8	0	0	0	60
DDB_G0268062	1	0	0	7	0	0	0	25	4	3	0	0	22	0	0	1	0	0	0	0	0	0	0	0	0	33	3	0	1	0	0	0	2	0	8	0	0	0	0	0	0	0	0	0	0	0	0	0	0
DDB_G0268064	86	57	36	382	100	199	127	0	491	0	118	118	290	110	0	0	81	4	14	58	226	445	118	283	843	36	282	271	248	0	77	144	20	129	316	94	12	87	140	75	954	18	177	115	306	93	33	152	67
DDB_G0268066	0	0	26	0	0	0	1	0	0	119	0	0	22	0	0	2	0	0	1	0	0	10	0	0	0	0	0	0	100	0	0	0	0	38	0	0	0	60	0	0	0	8	0	0	18	43	0	30	2
DDB_G0268068	18	321	502	221	224	25	252	203	221	329	79	221	104	724	96	51	50	11	759	25	160	10	178	168	203	71	75	391	337	95	171	55	57	228	61	66	130	90	33	251	782	244	40	167	106	80	166	342	291
DDB_G0268070	0	76	111	150	51	0	0	43	219	1	29	23	166	0	15	1	2	44	0	4	69	2	0	9	73	149	80	24	22	35	11	0	29	0	1	38	76	0	0	0	0	1	0	8	0	8	0	28	48
DDB_G0268072	8	101	25	131	54	0	2	194	20	51	37	22	57	159	51	18	13	123	14	105	86	0	0	11	83	343	25	100	193	39	193	3	39	1	43	2	91	15	0	18	86	29	9	8	8	3	3	14	27
DDB_G0268074	53	3	7	55	0	8	10	23	0	1	2	0	0	109	0	37	57	223	369	50	7	173	0	15	12	0	18	0	5	0	7	0	0	313	1	0	0	12	14	0	9	0	12	0	0	0	3	0	5
DDB_G0268076	0	0	0	0	0	0	0	0	0	0	0	0	0	0	0	0	0	0	0	0	0	0	0	0	0	0	0	0	0	0	0	0	0	0	0	0	0	0	0	0	0	69	0	0	0	13	0	0	0
DDB_G0268078	0	0	0	0	0	0	0	0	0	0	0	0	0	0	0	0	0	0	0	0	1	0	0	1	0	0	7	0	0	0	0	0	0	3	0	0	0	10	4	0	0	0	0	46	0	0	1	0	0
DDB_G0268080	34	69	750	1	0	331	178	27	400	225	71	43	308	1534	339	60	0	89	518	16	123	185	0	90	220	286	288	0	448	24	38	121	109	117	7	10	367	117	62	425	0	3	27	180	9	395	127	1	104
DDB_G0268082	0	1	0	0	0	0	0	0	0	1	0	0	0	0	1	0	0	0	1	0	1	0	0	0	0	0	0	0	0	1	0	0	0	0	0	0	0	0	0	0	46	0	0	0	0	0	0	0	4
DDB_G0268084	18	0	0	12	0	0	3	1	0	217	175	0	0	12	29	0	0	2	0	8	14	0	0	0	0	9	11	8	0	4	0	2	3	16	6	157	283	214	27	0	0	1	0	7	106	130	2	0	0
DDB_G0268086	0	0	0	0	0	0	0	0	0	0	0	0	0	0	0	0	0	0	0	0	0	0	0	0	0	1	0	1	0	0	0	0	0	0	0	0	0	2	0	3	0	0	0	0	0	0	0	0	0
DDB_G0268088	0	24	2	11	57	0	120	0	31	195	104	2	0	0	1468	227	0	353	0	5	395	1	627	8	1	3	1	1	263	2	400	24	33	2	7	69	3	307	42	26	1	0	0	134	1	14	3	52	258
DDB_G0268090	184	112	0	9	1	495	60	0	76	58	248	85	88	268	0	19	1	0	511	372	241	353	0	353	37	37	300	302	204	1249	2	10	6	47	1	249	363	66	54	4	16	93	289	286	212	18	86	48	49
DDB_G0268092	2	79	0	39	1	0	20	29	31	176	51	0	54	83	0	9	49	15	4	44	0	14	0	17	0	138	89	45	43	1	0	63	8	110	8	17	4	0	37	27	0	12	1	0	6	9	1	4	7
DDB_G0268094	0	0	2	0	21	0	0	0	0	55	38	0	0	186	207	47	0	0	0	33	48	62	0	0	0	0	0	0	0	1	7	4	0	8	4	0	7	4	45	29	1	0	25	0	0	0	1	1	0
DDB_G0268096	0	0	31	0	0	89	25	0	2	0	0	0	0	0	0	0	0	0	0	0	0	0	32	0	0	0	0	0	0	0	4	0	0	1	0	7	14	2	0	0	0	0	0	0	0	0	0	4	7
DDB_G0268098	385	422	668	796	450	750	280	101	1533	1509	1581	262	860	1276	1673	236	148	2000	1665	1370	713	171	755	806	1973	1238	184	358	867	906	113	936	179	1058	692	101	1442	399	429	2229	776	553	414	1099	400	1017	692	1680	811
DDB_G0268100	0	241	0	0	95	155	3	92	676	977	86	0	32	0	175	0	792	285	120	229	165	342	6	79	5	248	0	251	413	436	3	5	176	543	0	14	306	209	0	3	381	66	1	144	64	7	6	209	207
DDB_G0268102	0	3	32	10	2	188	25	11	10	3	12	2	6	270	12	14	18	2	55	38	4	8	10	2	245	4	64	2	7	56	5	3	1	61	3	37	14	17	74	6	0	9	1	1	9	2	5	4	27
DDB_G0268104	1582	377	795	644	92	440	406	24	21	778	343	114	513	1121	446	99	560	1231	15	501	121	986	0	306	621	727	922	320	15	616	199	313	71	158	401	419	688	743	442	757	129	1161	298	1047	651	102	636	841	152
DDB_G0268106	4	18	1	12	0	0	0	0	44	22	0	0	0	17	0	4	8	2	0	0	0	2	0	1	0	0	0	0	2	0	0	0	8	0	0	0	13	0	0	11	0	0	0	0	1	1	2	0	0
DDB_G0268108	0	0	0	0	0	0	0	0	0	2	0	0	0	0	0	12	0	9	0	0	0	0	0	3	0	0	0	0	0	0	0	23	1	0	7	0	0	0	0	0	0	0	0	0	0	2	0	21	5
DDB_G0268110	2	0	68	0	1	0	67	1	0	9	8	0	0	4	0	0	2	0	45	7	36	0	0	4	0	7	50	0	0	18	61	2	50	18	0	34	28	9	1	2	2	0	0	0	45	0	18	8	5
DDB_G0268112	0	0	0	0	1	0	0	0	0	0	0	19	0	0	0	0	2	0	5	0	0	0	4	0	0	16	0	0	0	0	0	0	0	0	0	6	0	0	0	0	0	1	0	0	0	0	0	0	0
DDB_G0268114	60	72	30	66	47	40	76	0	36	149	1	82	43	170	0	46	15	308	8	90	58	126	31	16	0	117	55	144	128	79	158	14	15	140	119	47	65	15	27	91	119	31	0	28	32	38	29	16	26
DDB_G0268116	0	0	3	1	0	0	36	2	0	0	7	12	1	10	22	6	135	0	45	0	0	19	23	16	0	0	0	0	0	0	0	0	0	0	0	0	0	0	2	0	0	0	0	0	0	0	0	0	1
DDB_G0268118	564	3	0	24	324	0	2	18	45	0	179	235	275	354	0	13	383	321	0	0	133	21	223	743	0	1	277	414	217	2	7	0	0	0	1	33	19	44	95	137	110	0	280	40	38	342	580	195	97
DDB_G0268120	0	0	0	0	0	0	0	0	0	0	0	0	0	0	0	0	0	0	0	0	0	0	0	0	0	0	0	0	0	0	0	0	0	0	0	0	0	0	0	0	0	0	0	0	0	0	0	0	0
DDB_G0268122	317	1	490	146	27	51	0	40	401	343	198	0	3	106	0	0	182	371	0	265	58	96	0	1	59	2	35	507	156	0	174	280	0	153	106	10	649	272	0	88	80	56	149	3	49	74	77	46	4
DDB_G0268124	0	3	1	0	0	2	0	0	0	19	0	0	0	0	0	0	0	5	0	3	0	0	0	0	0	0	0	3	0	0	0	0	0	0	0	0	18	0	0	0	0	0	2	0	0	0	0	0	3
DDB_G0268126	264	119	0	87	13	450	106	5	7	352	159	0	162	408	0	181	153	492	1	4	162	95	6	33	262	1	33	148	0	182	10	0	0	2	14	341	18	166	5	309	523	0	36	24	0	48	15	82	5
DDB_G0268128	0	0	0	0	0	0	0	0	0	0	0	0	0	0	0	0	0	0	0	0	0	0	0	0	0	0	0	0	0	0	0	0	0	0	0	0	0	0	0	0	0	0	0	0	0	0	0	0	0
DDB_G0268130	0	366	0	0	0	0	3	0	0	0	0	0	0	0	0	189	26	152	0	0	0	0	2	0	0	0	0	0	7	0	0	0	0	4	0	0	0	0	2	0	1	0	0	0	0	0	0	0	29
DDB_G0268132	0	5	1	1	47	0	1	0	0	72	1	9	1	56	0	52	0	241	4	5	6	70	125	0	0	0	185	1	60	1	0	41	17	20	129	74	137	37	140	0	22	16	134	26	6	84	1	14	92
DDB_G0268134	910	36	553	33	189	2	75	2	74	974	836	214	250	320	180	188	202	1258	2	221	369	106	444	91	243	7	97	181	583	30	230	87	256	1298	257	18	870	326	39	454	151	1184	184	1266	175	934	130	794	1798
DDB_G0268136	8	3	12	0	22	0	0	0	90	0	77	12	4	0	4	0	10	14	0	1	0	24	0	36	10	9	0	0	59	0	0	38	1	2	0	0	7	0	0	14	0	60	1	141	21	100	119	86	63
DDB_G0268138	193	136	255	165	113	382	124	1	168	641	176	29	36	9	41	3	324	552	0	286	524	170	150	20	230	922	71	396	247	242	210	547	35	661	787	0	654	186	71	531	448	287	255	345	240	163	423	451	113
DDB_G0268140	1022	1214	787	2662	262	292	1853	1014	8	1905	2736	1343	1592	4014	6558	1763	1384	4015	1970	1246	1073	746	2659	1308	396	874	5088	201	481	2697	1295	2692	496	2654	1063	4067	5146	913	616	1924	1328	498	507	1254	1093	1208	893	1232	1578
DDB_G0268142	107	44	5	6	32	7	32	260	59	15	341	75	0	101	34	41	212	126	1	5	168	68	0	14	0	0	218	85	97	225	0	4	84	0	60	284	1188	15	5	1	162	27	0	8	8	10	0	21	22
DDB_G0268144	0	0	0	0	5	0	0	0	0	0	84	0	2	0	0	0	89	7	0	0	0	0	4	0	0	0	12	0	4	0	0	1	0	0	0	5	751	0	0	0	0	0	0	3	0	0	0	0	0
DDB_G0268146	7	7	3	175	25	0	7	39	0	12	204	1	28	15	1	13	16	74	6	388	113	3	60	1	2	7	92	99	15	24	7	61	55	12	152	358	1075	53	140	135	1	3	9	0	20	2	1	0	2
DDB_G0268148	154	53	334	403	64	53	187	162	0	1	619	88	375	345	0	246	0	186	562	523	56	259	63	69	129	83	57	338	245	1248	251	160	70	456	223	185	962	0	93	269	57	6	22	54	0	34	55	20	0
DDB_G0268150	0	0	0	0	0	0	0	0	0	0	0	0	0	0	0	0	0	0	0	0	0	0	0	0	0	0	0	0	0	0	0	0	0	0	0	0	0	0	0	0	0	0	0	0	0	0	0	0	0
DDB_G0268152	13	22	0	2	60	0	0	0	62	0	51	20	7	2	0	2	1	0	0	11	0	3	0	0	5	0	0	21	11	0	2	6	5	0	4	1	6	15	0	3	1	0	0	0	0	0	0	0	0
DDB_G0268154	626	508	879	593	569	337	497	1102	705	1015	554	343	596	1686	742	718	211	893	1516	871	628	89	937	543	1443	1085	476	1215	462	1380	759	887	135	259	736	294	396	120	88	698	900	249	55	62	214	64	167	149	97
DDB_G0268156	639	116	355	201	48	0	16	1	0	210	13	139	161	31	214	198	43	193	55	138	6	123	173	43	139	66	133	160	233	57	13	510	51	126	151	1	246	4	0	99	53	14	1	75	18	24	16	121	121
DDB_G0268158	0	0	0	0	0	0	0	0	0	0	0	0	0	0	0	0	0	0	0	0	1	0	0	0	0	0	0	0	0	0	0	0	0	0	0	0	0	0	0	0	0	0	0	0	0	0	0	0	0
DDB_G0268160	24	0	17	0	29	0	14	1	0	64	0	0	6	0	93	11	1	1	382	0	0	0	22	0	0	0	35	0	104	8	0	0	5	0	0	0	0	0	0	0	0	17	0	2	0	0	0	0	11
DDB_G0268162	0	10	17	36	30	1	16	63	0	2	41	76	1	21	1	0	1	111	0	2	69	4	0	0	0	18	31	1	190	43	20	1	37	0	10	11	30	21	2	1	42	1	0	31	71	4	35	54	0
DDB_G0268164	0	1	0	0	1	0	6	77	47	2	16	0	5	0	0	5	0	0	3	14	0	14	0	0	12	0	230	0	21	0	11	20	0	54	0	10	9	2	5	10	4	0	1	0	0	14	0	3	0
DDB_G0268166	0	0	0	0	0	0	0	0	0	0	15	0	0	0	0	0	0	0	0	0	13	0	0	0	0	0	6	0	42	0	0	0	2	0	0	0	0	0	0	0	0	0	0	3	0	7	0	0	1
DDB_G0268168	16	0	88	0	38	0	97	1	5	55	341	0	603	31	0	64	0	282	14	0	182	76	0	49	0	438	80	0	234	238	3	597	27	9	18	84	269	413	0	0	0	77	6	153	24	659	599	221	59
DDB_G0268170	0	0	0	0	0	0	0	0	0	0	0	0	0	0	0	0	0	0	0	0	0	1	1	0	0	0	0	0	26	0	0	0	0	0	0	0	0	0	6	0	0	0	0	0	0	0	0	0	0
DDB_G0268172	0	0	1	0	0	1	0	0	0	0	0	0	0	0	0	0	0	5	1	0	0	0	1	0	0	0	0	0	0	2	0	0	0	0	0	0	0	0	0	0	0	1	1	0	0	5	2	0	0
DDB_G0268174	1	1	0	0	0	1	0	0	0	0	0	0	0	0	0	0	0	2	0	0	0	0	1	0	0	0	0	0	0	4	0	0	0	0	0	1	0	0	0	0	0	0	1	0	0	0	1	0	0
DDB_G0268176	103	12	182	0	34	0	11	66	7	0	68	226	18	10	0	27	171	240	1	3	39	131	124	10	63	1	31	245	176	25	12	104	34	129	0	6	45	1	12	45	0	78	5	45	3	12	16	121	33
DDB_G0268178	2	29	4	18	37	0	0	2	0	93	0	23	27	0	43	0	4	0	0	35	25	73	73	0	39	0	0	63	10	0	3	39	0	74	0	0	46	0	6	0	11	7	0	2	0	3	2	2	4
DDB_G0268180	31	0	4	0	0	0	4	0	0	29	0	0	0	0	0	0	0	0	0	0	0	0	0	0	0	0	284	0	0	1	0	33	0	0	0	431	0	0	60	0	0	0	0	0	0	0	0	5	0
DDB_G0268182	372	81	197	170	126	123	92	81	160	202	105	136	219	291	48	41	145	368	379	327	137	142	167	92	79	149	179	189	61	84	182	145	58	336	77	70	364	122	54	269	184	81	52	30	47	31	38	26	22
DDB_G0268184	0	0	0	0	0	0	0	0	0	0	0	1	0	1	1	0	0	1	0	1	0	0	0	0	0	0	0	0	0	0	0	0	0	0	1	0	1	0	0	0	0	0	0	2	0	1	0	0	1
DDB_G0268186	0	1	0	0	0	0	0	0	0	1	9	0	0	0	17	1	0	0	0	0	0	0	0	0	0	0	0	0	0	0	0	2	0	0	0	2	0	62	0	0	0	0	0	0	18	0	0	10	0
DDB_G0268188	2	0	0	2	14	0	13	3	0	0	0	0	7	0	0	0	0	0	0	1	0	0	0	0	0	0	4	0	29	0	1	0	10	0	0	23	1	7	1	22	0	0	0	0	0	0	0	0	2
DDB_G0268190	0	0	1	0	16	0	0	0	238	0	0	0	0	582	0	89	28	122	0	175	0	0	35	17	0	0	27	99	236	0	0	175	116	2	0	149	81	67	0	0	0	0	0	1	0	0	0	0	81
DDB_G0268192	4	102	60	173	50	35	100	2	0	39	29	11	68	375	101	74	22	125	0	51	2	3	34	1	277	6	82	4	16	49	31	42	24	17	3	13	56	20	18	10	27	14	1	7	2	2	21	11	4
DDB_G0268194	0	0	3	101	1	0	17	17	0	1	0	14	17	0	0	11	0	132	0	0	21	13	0	0	1	73	333	17	65	4	8	0	0	8	186	1	24	68	0	4	104	93	1	1	62	0	143	2	19
DDB_G0268196	0	0	0	0	0	0	0	0	0	0	0	0	0	0	0	0	0	0	0	0	0	0	0	0	0	0	40	0	0	0	0	4	0	0	0	0	0	0	116	0	2	0	1	0	0	1	17	0	46
DDB_G0268198	55	232	175	37	1	233	82	250	12	129	63	4	142	172	239	9	267	70	321	64	206	49	132	124	422	185	49	43	399	261	247	279	65	169	250	24	232	57	3	534	14	9	13	19	18	34	87	31	25
DDB_G0268200	0	16	2	0	38	0	0	0	0	0	0	0	12	3	0	0	0	8	0	0	11	0	0	0	1	0	0	0	0	0	0	13	1	12	5	0	0	0	0	0	0	1	0	0	0	0	0	2	0
DDB_G0268202	0	0	50	0	16	16	8	4	0	0	3	0	3	0	7	0	0	27	0	19	1	20	32	1	0	6	18	23	4	0	15	10	0	42	7	2	18	4	31	3	0	8	6	2	0	3	1	1	4
DDB_G0268204	0	0	0	0	7	7	0	0	0	0	0	48	0	0	0	0	0	0	19	0	0	0	157	0	119	0	0	0	0	0	49	0	11	0	1	0	232	12	45	4	0	6	0	15	0	6	2	0	1
DDB_G0268206	0	1	13	29	3	9	34	0	0	0	0	0	1	0	0	0	602	0	0	0	22	0	0	0	0	70	0	0	0	0	1	0	0	0	0	0	2	0	0	0	0	1	0	0	0	0	4	0	0
DDB_G0268208	0	0	0	0	0	0	0	0	0	0	355	0	0	0	0	0	82	0	0	0	0	0	0	0	0	0	0	0	0	0	0	0	0	0	0	0	147	0	0	0	0	76	0	0	0	6	0	6	11
DDB_G0268210	0	0	86	4	0	108	34	157	0	0	238	147	262	0	0	2	92	29	0	0	5	7	3	0	7	9	2	0	161	0	117	107	44	357	164	243	304	10	49	0	0	139	134	2	18	166	87	1	47
DDB_G0268212	0	75	0	0	0	0	0	0	0	63	0	0	0	0	0	0	0	0	0	0	0	0	0	0	0	0	0	0	0	0	0	0	0	0	0	0	0	0	0	0	0	0	31	0	0	6	0	0	12
DDB_G0268214	0	0	0	0	0	0	0	0	0	0	75	0	0	0	0	0	0	0	0	0	0	0	0	0	0	0	0	0	0	0	0	0	0	0	0	0	0	0	0	0	0	28	0	0	0	0	0	0	35
DDB_G0268216	0	0	0	69	1	0	0	45	46	40	18	14	7	502	208	0	0	26	1294	16	40	24	13	169	0	0	3	92	0	0	0	5	10	130	0	156	2	6	0	0	26	4	2	27	1	0	11	31	31
DDB_G0268218	11	0	2	2	40	18	23	1	55	2	36	0	24	261	155	2	1	4	39	11	1	38	0	17	1	61	17	12	0	0	1	7	3	0	5	68	23	23	15	23	5	14	2	16	1	4	0	17	5
DDB_G0268220	294	50	403	24	208	226	208	292	256	305	415	0	105	122	27	145	266	61	281	72	232	85	79	49	73	147	368	262	137	91	170	105	79	142	157	53	344	145	200	327	221	44	34	62	13	107	51	20	47
DDB_G0268222	423	1174	845	777	207	464	503	619	593	976	1455	544	958	1097	407	495	1232	623	65	165	354	770	180	537	176	598	2829	523	384	83	131	105	412	655	744	811	737	618	533	2178	539	1214	354	422	274	220	970	401	257
DDB_G0268224	179	10	0	30	8	76	86	17	0	162	52	32	83	326	0	28	99	5	78	134	0	0	0	87	68	57	95	0	26	2	101	4	0	66	0	43	7	29	118	158	0	4	0	34	0	6	2	23	11
DDB_G0268226	0	11	9	8	14	0	0	0	2	4	0	1	0	19	0	2	0	1	0	10	9	0	0	2	4	0	21	0	0	0	0	2	7	0	0	8	0	0	5	1	0	1	0	0	0	1	1	2	0
DDB_G0268228	0	1	0	57	5	220	110	0	56	172	26	6	8	0	202	63	0	3	182	170	137	17	6	0	0	129	6	675	11	1	9	2	2	0	0	38	67	83	2	0	1	1	0	3	13	49	5	66	29
DDB_G0268230	152	0	299	58	77	166	127	6	123	61	0	141	506	22	60	207	262	532	310	43	80	674	117	156	654	191	260	18	12	87	158	16	0	41	34	60	1	121	49	230	4	25	0	68	5	58	105	39	33
DDB_G0268232	11	106	0	4	65	2	20	23	31	58	8	107	33	10	42	1	2	3	0	13	5	0	1	0	2	179	36	57	14	1	1	0	0	13	16	69	13	8	27	50	0	1	1	2	3	1	22	5	25
DDB_G0268234	76	17	0	0	0	0	0	0	0	0	0	0	1	0	0	0	0	5	0	0	0	0	58	0	0	0	0	0	0	0	0	0	0	0	0	0	49	0	0	0	0	0	0	3	0	2	0	0	6
DDB_G0268236	271	15	308	301	60	584	349	237	13	447	196	112	37	47	10	462	22	433	0	227	359	467	94	244	201	965	250	574	39	121	312	219	81	56	427	26	22	299	85	415	193	371	242	353	647	372	721	412	667
DDB_G0268238	10	39	6	81	0	4	63	63	19	0	2	0	93	0	473	6	30	4	343	39	93	0	135	0	0	80	1	117	12	1	94	9	16	0	151	0	62	65	2	0	9	13	87	26	38	52	60	4	47
DDB_G0268240	3	26	37	60	5	7	32	8	34	155	16	15	39	70	0	74	2	42	4	33	26	8	4	2	58	50	14	58	21	88	27	61	13	0	34	31	23	32	22	3	16	10	19	2	10	0	7	4	2
DDB_G0268244	284	35	312	384	272	50	129	30	374	365	430	32	401	565	43	69	403	310	355	467	204	514	12	113	101	215	535	191	373	403	333	99	329	220	388	112	469	119	119	94	190	202	1	75	2	30	74	159	128
DDB_G0268246	26	7	3	6	4	0	2	11	6	11	7	0	85	17	0	0	6	1	23	29	1	0	1	1	6	0	0	0	8	11	18	2	3	1	13	0	4	5	0	0	9	1	0	2	0	0	3	0	0
DDB_G0268248	0	0	0	0	0	0	0	0	0	0	0	0	0	0	0	0	0	0	5	0	28	0	0	0	0	0	0	0	0	0	0	0	0	0	0	0	0	0	0	0	0	0	0	0	0	3	0	0	1
DDB_G0268250	0	0	0	0	0	0	0	0	0	0	0	0	0	0	0	0	0	0	0	7	0	0	0	0	0	0	0	0	0	0	0	0	0	0	0	0	0	0	0	0	0	0	0	0	1	46	0	0	0
DDB_G0268252	179	218	38	0	3	90	47	21	176	293	21	26	46	0	0	67	136	21	11	405	59	2	0	0	0	11	75	9	68	168	149	187	44	182	9	64	14	6	81	0	91	0	4	0	40	4	12	2	7
DDB_G0268254	0	0	0	0	0	0	0	0	0	0	0	0	0	0	0	0	0	0	0	0	0	0	0	0	0	0	0	0	0	0	0	0	0	0	0	0	0	0	0	0	0	0	0	0	0	0	0	0	0
DDB_G0268258	0	0	0	0	0	0	0	12	0	1	0	0	0	1	0	0	0	0	0	0	0	0	0	0	0	0	0	0	0	0	0	0	0	77	0	0	121	0	0	0	0	0	0	0	0	0	0	75	0
DDB_G0268260	21	14	151	0	94	55	100	238	13	278	64	48	16	12	319	111	55	47	0	126	0	39	219	0	168	71	26	99	26	234	90	235	44	259	13	38	71	0	130	196	0	2	9	21	4	0	0	7	5
DDB_G0268264	2306	1597	1507	933	1243	1842	561	2587	490	2458	1633	1318	403	4190	426	1036	2230	1791	1959	1924	1052	1769	638	820	1958	1881	1158	784	1305	1191	1246	1658	581	620	773	1170	677	1446	341	1431	740	1844	1448	1147	1180	1077	1542	1461	1275
DDB_G0268266	0	102	55	173	43	324	86	424	13	60	281	36	206	0	255	25	343	274	347	5	90	249	45	107	87	24	91	33	40	145	190	112	33	356	436	24	211	183	0	11	122	10	0	31	16	109	231	201	160
DDB_G0268268	24	1	0	0	71	0	111	62	0	115	30	79	25	0	21	7	0	107	4	3	29	0	0	0	0	2	2	1	1	0	5	0	1	1	1	0	0	89	11	1	0	0	0	2	3	0	49	28	0
DDB_G0268270	819	128	986	402	136	410	715	61	127	794	381	182	745	2209	1511	13	15	964	1061	1157	1299	357	133	745	96	64	892	972	1252	96	1095	1398	416	1330	2156	391	1695	914	197	2813	2105	929	494	215	1770	1619	2409	143	792
DDB_G0268272	0	0	0	0	0	0	0	0	0	5	0	0	0	0	0	0	0	1	185	0	0	0	0	0	0	0	8	0	0	0	0	0	0	0	0	1	0	0	1	0	0	0	0	0	0	0	0	0	0
DDB_G0268274	0	24	0	28	39	2	12	0	0	10	16	11	10	0	0	1	4	0	18	34	47	43	60	4	11	5	31	30	51	0	1	17	15	7	12	14	29	15	25	3	30	0	2	0	3	0	1	4	1
DDB_G0268278	2	0	1	0	0	0	0	0	0	22	0	3	0	24	53	0	0	0	0	2	0	10	0	0	0	0	19	0	3	1	4	0	1	0	0	0	0	0	1	19	0	0	0	0	0	0	0	0	1
DDB_G0268280	1	4	2	3	8	19	6	13	14	9	0	1	23	17	1	0	4	2	29	34	1	9	4	4	3	14	5	2	3	3	4	4	2	11	0	22	74	0	1	15	3	0	8	2	1	0	2	0	0
DDB_G0268284	0	0	0	0	0	0	3	0	0	2	0	1	0	0	0	1	7	0	2	0	1	1	0	0	0	0	0	0	0	0	0	5	0	0	0	4	3	0	0	0	1	0	0	0	1	0	0	1	2
DDB_G0268286	0	0	0	249	3	0	0	0	0	10	155	100	305	0	0	0	654	399	0	297	0	161	0	0	0	31	85	0	5	0	56	0	6	0	0	4	0	148	0	123	41	0	43	1	1	0	85	0	69
DDB_G0268288	0	0	0	0	0	36	0	0	0	0	0	0	1	0	0	0	0	0	50	10	7	0	0	0	0	0	8	0	0	0	0	0	0	63	0	0	11	0	0	0	0	0	0	4	2	0	0	0	0
DDB_G0268290	0	0	0	0	0	0	2	0	0	0	6	0	0	0	1	0	0	6	0	0	0	0	0	0	0	0	0	0	0	0	1	0	3	0	0	0	0	0	0	0	0	0	0	0	0	0	0	0	2
DDB_G0268292	0	0	0	2	2	0	0	0	0	0	0	0	2	0	1	0	7	0	0	0	0	0	0	0	0	1	0	0	1	1	0	0	1	0	0	0	0	0	0	0	0	2	0	1	0	0	0	0	1
DDB_G0268294	0	0	0	0	0	0	0	0	0	0	0	0	0	0	0	0	0	0	0	0	0	0	0	0	0	0	0	0	0	0	0	0	0	0	0	0	0	0	0	0	0	0	0	0	0	0	0	0	0
DDB_G0268298	0	0	0	15	0	0	0	0	48	0	0	0	0	0	0	0	0	0	3	0	0	0	0	1	0	0	0	0	0	0	0	0	0	0	0	0	0	0	0	0	0	0	0	0	0	0	0	0	2
DDB_G0268300	0	0	0	0	0	0	0	0	0	0	0	0	0	3	0	0	0	0	0	0	0	0	0	0	0	0	0	0	0	0	0	0	0	0	0	0	3	2	1	0	0	0	2	0	0	0	0	0	0
DDB_G0268302	911	597	1662	667	422	601	314	523	788	1144	570	822	756	1158	126	438	906	686	452	1196	949	1201	817	413	904	1277	398	859	283	672	683	479	275	720	727	176	787	547	151	812	1254	432	541	326	451	295	178	287	227
DDB_G0268304	0	0	0	0	0	0	0	0	0	0	0	0	0	0	0	0	0	0	0	0	0	0	0	0	0	0	0	0	46	0	0	0	0	0	0	0	0	0	0	0	0	0	0	0	0	0	0	0	0
DDB_G0268306	131	3	0	75	1	4	6	21	6	59	35	9	7	315	0	0	80	0	0	133	36	4	2	56	73	34	41	0	0	30	1	0	20	16	0	46	22	22	1	7	90	6	0	24	0	0	1	9	8
DDB_G0268310	0	0	0	0	1	1	0	0	0	1	2	0	0	0	0	0	0	0	0	0	0	0	0	0	0	0	0	0	0	0	0	0	0	0	0	0	0	0	0	0	0	0	0	0	0	0	0	0	0
DDB_G0268312	0	0	0	0	0	0	0	0	0	0	0	0	0	2	0	0	0	0	0	0	0	0	0	0	0	0	0	0	0	0	0	0	0	0	0	0	26	0	0	0	0	0	0	0	0	0	0	0	0
DDB_G0268314	0	0	0	0	0	0	1	0	0	33	0	0	0	23	0	0	0	3	0	1	0	2	0	0	0	4	90	0	7	0	0	0	4	0	0	2	0	0	0	17	0	0	0	0	0	0	0	0	0
DDB_G0268316	18	166	0	10	11	3	71	2	9	84	35	2	52	151	12	9	55	127	1	194	7	1	34	55	4	2	78	21	5	5	18	2	3	62	85	75	24	78	24	110	1	7	0	3	0	20	21	4	2
DDB_G0268318	0	0	0	0	0	0	0	0	0	0	0	0	0	0	0	0	0	0	0	0	0	0	0	0	0	0	0	0	0	0	0	0	0	2	0	6	0	0	0	0	0	0	0	0	0	1	0	0	0
DDB_G0268320	16	19	0	391	59	0	301	14	653	268	60	25	277	421	101	63	413	355	365	71	133	7	422	77	5	291	161	1	107	398	63	123	0	161	1	8	112	171	50	0	398	84	4	423	9	105	59	86	141
DDB_G0268322	216	1	0	98	31	0	21	0	22	391	0	0	0	252	41	112	0	0	0	12	12	0	0	28	25	22	0	0	32	0	75	1	0	17	0	0	0	13	30	10	32	7	0	11	42	9	27	0	0
DDB_G0268324	1	0	1	0	0	0	3	0	1	0	12	0	14	0	0	2	0	0	0	1	0	2	0	0	0	0	7	7	0	0	7	0	0	0	0	14	2	13	0	0	6	0	0	0	0	0	0	0	0
DDB_G0268326	1	0	1	3	3	0	1	0	0	0	0	0	0	0	0	0	0	1	0	0	4	0	0	0	0	0	5	4	0	0	1	0	0	0	0	0	0	0	0	19	0	0	0	0	0	0	0	0	0
DDB_G0268328	380	1	150	95	94	81	78	56	0	109	136	220	3	6	1182	127	208	50	210	8	147	1	329	6	0	18	155	98	191	185	7	178	3	22	9	74	39	2	184	79	2	1	68	14	3	11	3	12	30
DDB_G0268330	1316	438	515	489	416	138	39	101	14	1155	602	367	438	9	212	90	298	284	111	84	125	125	380	247	599	289	632	221	194	46	269	154	100	134	78	0	167	256	80	0	70	22	0	101	121	60	136	173	125
DDB_G0268332	1	32	91	125	2	0	47	0	0	23	117	70	81	386	48	7	73	941	20	9	244	6	59	26	325	5	2298	0	52	19	101	175	29	127	7	3671	55	17	775	53	142	83	46	63	13	236	38	10	14
DDB_G0268334	0	25	15	385	0	1	7	13	0	30	12	86	19	88	75	14	0	1	387	4	0	1	0	28	0	4	3	2	0	3	2	28	41	5	0	2	0	0	36	38	0	16	5	3	0	0	0	57	0
DDB_G0268336	50	0	37	26	39	0	0	1	0	109	0	35	0	0	14	0	0	0	0	8	0	0	0	10	0	55	76	43	58	0	0	9	0	0	0	45	5	0	25	0	43	0	0	0	0	0	0	0	7
DDB_G0268338	0	0	0	0	0	0	0	0	0	0	0	0	0	0	0	0	0	0	0	0	0	0	0	0	0	0	0	0	0	0	0	0	0	0	0	0	0	0	0	0	0	0	0	0	0	0	0	0	0
DDB_G0268340	214	348	14	102	0	0	5	7	178	87	390	32	382	10	4	57	5	128	9	218	4	194	102	1	0	94	25	25	111	50	0	223	62	219	25	6	0	12	21	16	744	0	8	31	15	409	180	12	231
DDB_G0268342	0	0	0	0	0	0	0	0	0	0	0	0	0	0	0	0	0	0	0	0	0	0	0	0	0	0	0	0	0	0	0	0	0	0	0	0	0	0	0	0	0	0	0	0	0	0	0	0	0
DDB_G0268344	0	3	0	0	0	0	0	0	0	0	1	0	0	0	0	0	0	59	0	58	0	76	0	4	0	0	0	177	0	0	0	9	0	0	0	0	4	0	0	0	0	0	0	5	60	4	12	5	14
DDB_G0268346	0	0	0	0	0	0	0	0	0	0	0	0	0	0	0	0	0	0	0	0	0	0	0	0	0	0	0	0	0	0	0	0	0	0	0	0	0	0	0	0	0	0	0	0	0	5	0	0	25
DDB_G0268348	55	0	0	18	3	0	28	2	3	57	36	0	11	0	1	51	153	2	68	3	8	32	26	2	2	1	3	14	10	12	2	7	0	2	1	3	4	25	2	43	0	1	1	1	0	0	3	1	1
DDB_G0268350	4	2	68	4	0	3	4	5	3	3	17	0	6	3	3	4	6	4	6	6	3	17	0	2	7	8	5	10	10	0	8	3	2	1	2	34	5	3	1	3	0	1	1	0	0	3	1	3	2
DDB_G0268352	0	1	0	107	0	0	0	0	0	0	0	0	1	0	2	0	0	3	0	0	0	0	0	0	1	0	0	4	34	0	1	0	0	0	0	16	0	20	6	0	0	0	0	0	1	10	0	1	33
DDB_G0268354	127	183	57	68	267	18	27	21	144	116	68	152	83	256	87	2	0	26	177	56	39	175	1	16	5	489	237	17	88	22	640	5	32	0	87	29	1	4	73	0	11	42	2	189	21	0	2	15	46
DDB_G0268358	15	0	39	15	0	0	13	28	2	0	36	0	26	0	0	0	23	54	180	0	0	8	0	3	0	0	40	0	0	33	1	0	0	55	0	0	1	39	4	13	0	0	0	18	0	0	5	51	9
DDB_G0268360	637	367	412	591	284	410	227	329	453	606	560	598	366	646	301	286	656	454	428	569	465	390	244	102	454	510	449	400	310	285	599	349	171	418	278	37	544	305	121	706	600	223	206	157	172	94	115	147	139
DDB_G0268362	1	0	0	0	0	0	0	0	0	0	5	0	1	111	0	0	0	0	1	0	0	1	0	0	2	0	3	4	0	0	0	8	4	0	0	0	0	0	0	0	0	0	0	0	0	0	0	0	0
DDB_G0268364	0	1	2	1	3	2	4	4	1	23	8	0	1	30	4	3	18	9	1	11	40	2	101	65	1	4	5	0	168	5	47	3	54	2	1	15	10	147	4	87	1	3	1	1	0	0	1	35	2
DDB_G0268366	200	7	2	1	65	0	0	0	1	54	5	1	6	59	5	63	1	67	1	5	15	12	4	0	0	0	85	0	0	6	5	0	2	119	3	9	3	8	18	0	0	0	0	13	0	3	1	15	11
DDB_G0268368	2	1	645	107	114	120	36	3	15	221	99	3	74	336	528	108	29	4	167	8	863	54	4	415	7	15	184	40	4	52	94	86	235	2	53	11	848	87	60	543	425	613	7	60	11	365	223	180	113
DDB_G0268370	0	0	0	0	0	0	0	0	0	0	0	0	0	0	0	0	0	0	0	0	0	0	0	0	1	0	0	0	0	0	0	0	0	0	0	0	0	0	0	0	0	0	0	0	0	0	0	0	0
DDB_G0268374	58	5	256	3	2	5	3	1	5	3	469	47	205	46	7	29	181	131	3	29	327	5	1	48	632	15	29	502	377	3	97	41	96	36	96	9	12	180	3	190	16	105	157	107	10	2	172	28	5
DDB_G0268376	2	2	16	29	9	0	4	9	9	22	0	6	1	9	14	23	14	0	0	27	2	1	0	3	0	0	6	65	6	0	8	4	1	1	4	0	35	19	17	73	0	1	2	7	1	2	0	2	2
DDB_G0268382	0	0	0	0	0	0	0	0	0	1	2	26	0	0	0	0	80	9	0	0	0	0	0	0	0	0	0	0	0	0	24	0	5	0	24	0	0	0	0	0	0	0	0	0	0	0	0	5	0
DDB_G0268384	133	350	8	858	49	486	225	81	66	22	13	439	828	738	739	298	78	88	415	8	36	746	0	58	5	0	304	8	180	1	232	372	16	473	98	131	422	145	301	206	0	404	459	138	507	149	192	185	449
DDB_G0268386	0	67	11	165	26	60	146	37	0	29	158	1	223	54	0	37	275	121	183	133	58	38	0	0	233	2	46	5	440	15	109	154	22	0	6	184	24	227	3	139	17	17	0	2	0	8	26	10	19
DDB_G0268388	0	0	0	0	0	0	0	0	0	0	0	0	0	0	0	0	0	0	0	0	0	0	0	0	0	0	0	0	0	0	0	0	0	0	0	0	0	0	0	0	0	0	0	0	0	0	0	0	0
DDB_G0268390	0	0	0	0	0	0	0	0	0	0	0	0	0	0	0	0	0	0	0	0	0	0	0	0	0	0	0	0	0	0	0	0	0	0	0	0	0	0	0	0	0	0	0	0	0	0	0	0	0
DDB_G0268394	9	0	51	5	15	0	23	10	0	36	67	31	0	7	161	0	44	0	19	9	0	44	0	22	0	7	242	5	1	43	22	0	11	31	0	172	10	3	2	31	3	36	0	5	0	17	71	1	52
DDB_G0268396	807	314	1384	531	357	868	229	423	840	819	754	329	455	1061	479	285	1291	308	346	969	832	987	491	159	408	222	486	766	691	686	846	618	422	704	982	1001	1871	574	177	991	494	388	154	200	166	129	216	167	157
DDB_G0268398	0	1	0	24	0	0	0	0	0	1	6	0	0	0	26	0	0	0	0	1	0	0	0	0	0	0	0	0	4	0	0	0	16	0	0	0	0	0	0	0	0	13	0	0	0	0	0	3	0
DDB_G0268400	0	0	2	0	0	0	0	0	0	11	4	2	0	0	0	0	0	3	0	0	0	0	0	0	0	0	0	3	0	0	0	0	0	0	0	0	1	0	0	0	0	0	0	0	0	0	2	0	0
DDB_G0268402	253	354	868	175	252	198	294	356	174	482	135	173	229	285	263	215	427	377	1153	540	161	295	263	482	985	715	284	254	440	413	214	28	217	638	680	213	538	141	220	743	508	333	60	182	70	30	256	50	139
DDB_G0268404	0	0	1	19	16	0	124	179	1	93	111	0	106	56	3	0	3	52	0	22	25	0	8	50	35	1	197	0	1	1	5	5	1	3	46	109	5	90	2	9	7	7	0	13	0	3	0	33	5
DDB_G0268406	0	2	1	1	0	0	0	0	0	0	0	2	0	0	0	0	0	2	0	9	0	0	0	0	0	10	0	0	0	1	0	7	0	0	0	0	0	0	0	0	0	0	0	0	0	0	0	0	0
DDB_G0268408	0	0	0	0	0	0	0	0	0	0	0	0	0	0	0	0	0	0	0	0	0	0	0	0	0	0	0	0	0	0	0	0	0	0	0	0	0	0	0	0	0	0	0	0	0	0	0	0	0
DDB_G0268410	0	33	0	177	5	0	0	0	0	1	4	468	1	515	1	0	2	0	0	2	380	61	0	0	325	0	3	0	61	0	28	0	25	6	0	0	3	0	59	1	1	0	0	142	0	0	1	0	1
DDB_G0268412	15	0	0	10	0	0	13	0	0	0	90	0	1	240	0	0	0	148	0	0	0	17	0	0	4	102	0	0	0	0	3	3	0	0	0	127	198	0	0	194	0	2	140	0	0	2	0	18	0
DDB_G0268420	0	0	22	0	0	0	0	0	0	0	51	0	6	0	0	16	24	50	0	0	0	0	0	0	27	0	0	0	0	0	0	0	0	0	0	0	56	1	52	0	0	0	0	0	0	15	2	12	0
DDB_G0268422	2	5	0	0	0	0	2	3	31	5	0	0	0	0	0	0	1	4	0	3	0	0	0	0	0	0	0	14	1	0	0	0	3	0	0	0	0	1	0	2	0	0	0	0	0	0	0	0	0
DDB_G0268424	1	18	3	0	6	85	29	0	0	0	0	0	0	0	14	0	7	78	0	4	0	0	1	71	0	0	100	156	85	0	1	9	70	0	0	38	4	40	51	4	84	27	0	20	0	1	0	12	8
DDB_G0268426	12	10	3	3	0	17	82	0	1	0	6	41	110	0	0	0	49	0	197	106	0	0	64	102	0	30	63	43	16	0	2	1	1	145	3	53	129	0	11	60	4	0	0	9	2	0	9	1	13
DDB_G0268428	0	1	5	34	24	0	11	64	8	0	3	0	34	5	0	10	1	35	0	2	6	0	2	0	2	31	0	0	19	0	2	6	0	0	0	0	19	1	1	0	0	0	0	0	0	0	0	0	5
DDB_G0268430	0	1	0	0	28	19	87	0	0	1	0	0	18	136	650	8	1	1	46	2	1	7	94	0	0	5	5	0	16	0	2	0	0	0	0	1	14	2	0	0	39	2	0	8	3	0	0	0	3
DDB_G0268432	0	1	1	4	0	0	4	0	0	13	0	2	1	0	0	2	30	0	0	7	1	24	0	3	0	0	0	4	18	0	2	7	0	0	0	0	1	10	1	0	0	1	0	0	0	0	0	0	0
DDB_G0268434	108	27	272	2	118	40	43	1	20	457	94	0	53	5	0	74	82	22	1	12	10	4	18	43	369	183	51	20	10	8	78	10	0	116	8	92	27	26	10	4	1	25	2	0	2	0	0	3	7
DDB_G0268438	0	0	0	0	4	32	0	0	0	6	0	0	0	0	0	0	0	9	0	0	29	0	0	0	0	0	0	0	0	0	0	0	0	0	0	0	1	22	0	0	2	1	0	0	0	5	0	0	0
DDB_G0268440	0	0	1	2	0	2	0	0	0	0	0	0	0	0	0	0	0	1	0	0	0	0	3	0	0	0	0	2	0	1	2	0	0	0	1	0	0	1	0	0	0	0	0	0	0	0	0	0	0
DDB_G0268442	0	0	0	0	4	0	3	0	5	0	87	0	0	27	0	0	206	21	0	0	0	0	0	0	0	121	48	0	0	0	0	0	0	90	0	0	0	0	12	0	0	0	0	8	0	0	22	0	15
DDB_G0268444	0	5	317	13	60	0	100	0	127	3	69	29	25	0	0	0	354	291	333	10	0	187	0	0	180	4	2	1	85	11	3	109	0	421	0	103	1	20	49	54	38	33	1	0	0	0	42	9	9
DDB_G0268446	0	0	0	0	2	0	0	0	0	0	212	0	0	0	0	0	0	0	173	0	0	0	0	0	0	0	275	0	0	0	0	0	0	0	504	0	0	3	0	0	0	0	0	69	0	0	412	0	0
DDB_G0268448	91	266	87	260	265	80	9	287	86	785	88	233	118	346	85	73	183	118	0	364	215	16	59	17	329	220	15	224	75	142	85	276	170	320	229	128	366	5	7	30	255	98	1	40	21	59	38	26	7
DDB_G0268450	0	6	0	0	1	0	0	0	0	0	6	15	0	0	0	0	0	0	0	0	0	9	0	0	0	0	0	0	0	0	0	3	2	0	3	0	10	0	0	0	5	0	0	0	0	0	0	2	2
DDB_G0268452	105	73	63	6	0	0	22	11	31	3	21	12	1	491	0	19	3	44	187	163	37	51	65	5	10	16	43	57	25	0	43	6	25	193	199	24	46	41	42	164	9	0	0	1	1	3	21	18	16
DDB_G0268454	0	25	0	0	0	1	0	0	0	26	0	0	0	0	0	0	11	0	0	0	0	3	0	0	1	0	4	0	0	3	0	24	0	0	2	1	0	4	13	0	0	0	0	1	0	2	0	0	1
DDB_G0268456	0	0	0	0	0	0	0	0	0	0	0	0	0	0	0	0	0	0	0	0	0	4	0	0	16	0	0	0	2	25	0	0	0	0	0	1	0	0	0	0	0	11	0	0	0	0	3	0	13
DDB_G0268458	0	0	20	0	0	0	0	0	0	0	0	0	1	0	0	0	0	0	0	0	0	68	82	1	0	0	0	0	45	0	5	0	1	0	0	0	28	0	0	0	0	5	0	0	2	6	8	11	11
DDB_G0268460	0	0	41	0	0	0	0	0	0	0	0	5	1	0	0	0	1	0	0	0	0	4	6	7	0	0	19	0	7	0	2	0	0	0	0	0	0	0	0	0	0	1	0	2	9	1	0	0	0
DDB_G0268462	0	0	0	299	0	1	63	0	0	1	4	0	0	0	0	0	0	0	0	15	0	9	1	0	0	0	4	0	0	0	1	0	0	6	0	0	0	0	5	33	2	0	0	0	0	0	39	0	0
DDB_G0268464	0	0	0	0	2	0	0	0	0	0	0	0	0	0	0	0	0	0	0	0	0	0	0	0	0	0	0	0	0	0	0	0	0	0	0	0	0	0	1	0	0	0	0	0	0	2	0	0	9
DDB_G0268466	0	0	0	0	0	0	0	0	0	0	0	0	0	0	0	0	0	0	0	0	0	0	0	0	0	0	0	0	0	0	0	0	0	0	0	0	0	0	0	0	0	0	0	0	0	0	0	0	0
DDB_G0268470	2	3	0	14	4	0	1	5	0	2	6	1	2	24	5	1	15	49	4	6	28	2	0	0	23	0	25	0	2	3	8	9	7	2	17	5	3	9	3	9	9	1	11	6	0	2	3	1	5
DDB_G0268472	34	144	85	1279	122	828	170	17	951	0	543	938	561	1116	689	1016	1054	870	1194	413	326	1160	538	1252	306	231	734	84	193	678	975	859	514	116	1201	219	1761	305	289	18	639	0	83	970	373	2254	1569	806	781
DDB_G0268474	31	145	36	131	11	0	2	49	3	113	107	0	29	139	113	65	85	605	10	2	241	54	3	0	168	0	149	0	44	31	84	76	33	11	112	14	14	211	85	161	6	1	581	98	71	248	228	88	217
DDB_G0268476	0	0	0	0	0	1	0	0	0	0	0	0	0	0	0	0	0	0	0	0	0	0	0	0	0	0	1	0	0	0	0	1	0	1	0	0	0	0	0	1	0	0	0	0	0	0	0	0	0
DDB_G0268478	63	123	100	199	163	316	149	192	122	242	145	207	158	117	28	189	177	316	179	222	31	168	272	132	438	149	177	168	22	83	129	123	91	43	34	30	398	107	45	55	124	50	46	29	10	5	84	47	41
DDB_G0268480	4	53	0	177	0	110	31	130	0	18	118	0	22	66	0	64	155	268	0	121	1	0	0	0	0	2	46	173	4	18	3	0	8	0	46	171	191	30	0	0	4	13	23	2	6	6	21	17	12
DDB_G0268482	0	0	0	0	0	0	1	0	0	0	0	0	0	0	0	1	0	0	0	0	0	2	0	0	0	0	0	0	0	0	0	0	0	0	1	0	0	0	0	1	0	0	0	0	0	0	0	0	0
DDB_G0268484	0	24	0	0	0	0	10	0	0	0	36	0	0	0	0	0	0	0	81	0	0	0	0	0	0	0	0	0	0	0	0	0	0	0	0	0	6	0	0	0	0	0	0	0	0	0	0	0	0
DDB_G0268486	0	0	0	0	0	0	0	0	0	0	0	0	0	0	0	0	0	0	0	0	0	0	0	0	0	0	0	0	0	0	0	0	0	0	0	0	0	0	0	0	0	0	0	0	0	0	0	0	0
DDB_G0268488	0	0	0	0	0	0	0	0	0	0	0	0	0	0	0	0	0	0	0	0	0	0	0	0	0	0	0	0	0	0	0	0	0	0	0	0	0	0	0	0	0	0	0	0	0	0	0	0	0
DDB_G0268490	0	0	0	0	0	0	0	0	0	0	0	0	0	0	0	0	0	0	0	0	0	0	0	0	0	0	0	0	0	0	0	0	0	0	0	0	1	0	0	0	0	0	0	0	0	0	0	0	0
DDB_G0268492	25	43	151	26	0	19	26	0	38	212	18	0	195	0	12	82	17	16	420	148	18	58	36	1	102	10	15	8	7	1	52	5	46	56	72	99	160	54	133	69	45	0	0	30	1	1	27	70	1
DDB_G0268494	0	0	0	6	0	0	1	0	0	0	3	0	0	0	0	0	0	48	0	0	1	8	0	0	0	1	0	0	0	17	5	0	0	3	0	0	2	0	1	3	0	0	0	1	0	0	0	0	0
DDB_G0268496	121	234	16	294	319	52	144	299	301	1169	112	26	317	76	535	218	317	866	13	171	92	605	13	485	0	530	190	207	94	32	490	133	87	526	566	232	832	152	348	435	499	21	303	413	277	129	465	133	308
DDB_G0268498	123	154	0	0	189	0	0	0	0	383	83	0	89	24	12	297	0	255	0	22	35	0	0	43	213	1	0	0	78	389	0	0	0	0	0	0	218	0	105	166	0	0	0	144	6	174	36	258	230
DDB_G0268500	65	21	6	61	11	2	36	0	3	1	33	3	23	16	10	44	4	71	26	53	10	0	0	0	0	46	23	1	2	10	10	2	0	56	9	33	8	2	6	5	28	3	2	3	0	1	11	3	19
DDB_G0268502	0	1	1	0	0	1	0	0	1	4	0	0	0	3	3	1	1	4	2	1	1	1	0	0	0	2	91	1	1	0	1	1	1	0	1	2	43	4	2	56	0	0	0	0	1	0	14	0	0
DDB_G0268504	0	0	6	5	0	29	0	241	115	1	5	1	1	1	3	68	0	1	0	0	0	1	0	0	0	0	0	0	0	0	1	29	1	4	0	451	15	1	10	0	0	1	0	0	0	0	0	0	0
DDB_G0268506	43	15	4	139	0	23	14	5	5	4	34	21	43	61	0	4	2	100	0	3	2	21	7	1	0	21	4	4	3	4	4	33	55	0	1	24	15	1	28	5	1	47	0	27	0	9	0	0	0
DDB_G0268508	40	0	201	179	40	1	31	44	13	200	142	0	4	2	173	125	91	40	10	1	14	6	118	68	86	13	1	72	153	58	39	18	52	11	85	17	48	98	90	0	0	7	5	52	36	183	79	108	118
DDB_G0268510	13	63	3	41	0	8	11	1	59	63	0	0	5	12	93	144	0	9	0	15	0	0	0	26	15	2	0	32	1	0	1	1	0	0	0	0	139	45	49	3	0	22	67	1	0	0	0	33	7
DDB_G0268512	0	18	0	0	1	0	3	1	0	0	0	0	0	0	0	0	1	10	0	0	0	1	0	0	0	0	1	5	0	0	0	1	0	36	0	31	4	0	90	0	0	1	1	0	0	0	0	0	4
DDB_G0268516	0	11	0	30	2	15	7	2	0	168	75	0	40	0	0	0	0	1	0	0	97	38	57	0	0	51	0	0	1	0	1	0	69	0	3	0	12	4	8	241	0	0	0	35	0	3	4	49	12
DDB_G0268518	3	0	30	5	0	122	15	10	0	68	20	18	0	299	117	0	4	0	0	7	0	22	174	0	8	0	0	58	19	1	19	179	5	10	0	94	15	14	7	192	51	24	33	14	1	3	24	12	15
DDB_G0268520	0	0	0	0	0	0	6	0	37	65	3	0	22	1	0	2	0	41	0	0	0	5	73	0	1	0	28	0	36	0	25	0	11	1	2	16	10	28	32	47	0	2	3	1	0	1	2	1	17
DDB_G0268522	0	8	0	16	33	1	4	13	29	26	27	1	0	66	16	9	148	2	0	12	1	0	0	0	32	0	28	55	0	0	5	40	2	1	0	9	5	17	1	15	27	0	0	0	1	1	2	5	1
DDB_G0268524	1	0	11	2	1	0	0	1	0	0	0	0	1	0	2	2	8	4	0	1	2	0	2	2	4	0	0	1	2	5	2	4	10	0	1	0	8	0	1	0	0	2	0	4	1	7	0	0	3
DDB_G0268526	0	1	0	54	20	1	40	21	0	24	76	2	170	0	0	14	76	212	9	38	8	54	133	14	214	58	124	0	0	12	1	0	32	0	0	214	1	0	26	0	0	1	0	0	2	0	3	7	60
DDB_G0268528	0	1	0	6	0	8	1	0	0	1	0	1	5	10	4	1	0	0	1	6	5	0	0	4	1	1	1	2	2	5	1	0	2	1	2	9	8	1	0	1	2	2	0	0	1	0	0	3	3
DDB_G0268534	206	346	298	16	217	39	208	303	72	429	311	74	236	319	63	294	5	229	315	331	92	59	134	38	38	28	109	234	309	9	198	217	33	12	224	19	110	69	76	52	190	77	1	16	57	16	107	52	47
DDB_G0268536	0	97	1	10	0	4	10	2	0	0	16	0	6	1	0	22	33	0	14	15	6	34	0	12	0	0	2	39	1	8	2	0	0	0	1	46	0	0	2	8	84	12	0	0	0	1	0	34	0
DDB_G0268538	452	1427	776	954	819	310	540	884	436	1118	786	591	713	1372	169	872	747	776	416	521	397	318	278	667	687	1142	920	709	193	1062	403	767	57	1199	643	210	946	611	202	1435	837	419	187	988	476	803	1414	756	536
DDB_G0268540	0	0	0	0	0	0	0	0	0	0	0	1	0	0	0	0	0	0	0	0	1	0	0	0	0	0	0	0	0	0	0	0	0	0	0	0	0	0	0	0	0	0	0	0	0	0	0	0	0
DDB_G0268542	0	0	0	0	0	0	0	0	0	0	11	4	0	0	0	0	0	0	0	0	0	0	0	0	0	0	0	0	1	0	0	0	0	0	0	0	0	0	0	0	0	32	0	0	0	0	0	0	0
DDB_G0268544	0	0	0	0	0	0	0	0	0	0	0	0	0	0	0	0	0	0	0	0	0	0	0	0	0	0	0	0	0	0	0	0	0	0	0	0	0	0	0	0	0	0	0	0	0	0	0	0	0
DDB_G0268546	0	109	0	65	0	0	0	0	206	111	84	40	0	0	7	0	0	24	7	141	7	6	0	0	0	0	0	0	0	0	3	241	43	0	0	94	16	0	2	0	0	16	0	41	0	9	5	25	12
DDB_G0268548	57	15	1	1	0	232	10	37	71	6	96	0	32	4	0	0	29	3	0	1	0	0	0	15	0	0	10	467	0	0	298	0	1	0	0	1	120	3	0	19	23	11	140	0	0	0	0	2	7
DDB_G0268550	0	0	17	13	0	0	3	0	0	0	0	0	0	0	105	0	0	0	0	1	0	0	8	0	0	7	0	0	2	10	11	0	0	15	0	0	0	0	0	1	0	0	0	0	0	0	0	0	0
DDB_G0268552	1	0	0	148	2	0	9	0	0	31	42	0	3	0	0	0	0	0	99	0	33	19	0	0	77	0	1	11	0	48	42	2	0	0	0	34	1	0	33	1	44	3	0	7	10	0	1	5	2
DDB_G0268554	25	0	0	1	0	0	0	1	0	39	2	23	45	1	0	0	3	1	0	0	0	0	0	0	51	11	4	1	3	11	1	47	1	0	9	37	15	14	19	0	0	1	1	1	0	0	0	0	0
DDB_G0268556	114	49	54	52	1	159	0	11	74	89	116	115	216	38	9	75	30	251	0	99	38	9	78	39	18	0	119	0	258	0	183	82	59	366	28	206	84	56	0	0	1	225	153	489	52	438	121	475	254
DDB_G0268558	34	55	130	1	211	128	88	49	281	613	345	2	528	49	544	156	114	964	222	209	411	397	11	247	91	2	303	141	145	442	69	249	73	10	513	143	253	97	39	792	356	344	407	668	276	362	218	484	312
DDB_G0268560	0	0	0	0	0	0	34	0	0	8	0	0	0	0	0	0	0	0	289	6	0	0	0	9	0	0	23	0	0	0	1	0	0	0	0	30	181	2	0	0	1	0	0	1	0	0	0	0	0
DDB_G0268562	0	0	0	0	0	0	0	0	0	0	0	0	1	0	0	0	1	0	0	0	0	0	0	0	0	0	0	0	0	0	0	2	0	0	0	0	0	0	0	0	0	0	0	0	0	0	0	0	0
DDB_G0268564	191	369	198	51	16	154	3	120	0	54	41	51	127	286	0	2	153	496	4	106	9	36	0	1	17	0	22	60	255	6	20	10	44	152	7	9	101	143	12	74	42	0	4	5	1	45	12	19	40
DDB_G0268566	16	58	22	7	0	11	7	35	0	57	2	0	0	162	117	37	31	146	134	81	2	16	0	0	2	79	11	74	36	0	52	32	11	44	0	3	153	3	0	10	2	0	0	0	1	0	0	0	0
DDB_G0268568	0	0	0	0	0	0	0	0	0	0	0	0	0	0	0	0	0	0	0	0	0	0	0	0	0	0	0	0	0	0	0	0	0	0	0	0	0	0	0	0	0	0	0	0	0	0	0	0	0
DDB_G0268570	0	33	0	1	1	1	0	0	0	0	0	0	0	0	0	0	8	0	0	31	0	0	0	24	0	0	0	0	0	0	0	5	0	0	0	1	0	2	0	0	0	0	0	0	1	5	0	6	0
DDB_G0268572	0	0	0	0	0	0	0	0	0	0	0	0	0	0	1	0	17	0	0	0	0	0	0	0	0	0	0	0	0	0	0	0	0	0	0	0	0	0	0	0	0	0	0	0	0	1	0	0	0
DDB_G0268574	576	263	1400	403	544	602	168	708	441	671	307	367	1076	467	126	699	788	325	646	270	953	1087	812	647	762	537	816	1321	244	393	1066	527	375	772	503	261	663	331	234	936	1004	715	145	192	385	1166	1392	695	819
DDB_G0268576	0	4	1	14	88	0	0	0	0	0	31	0	195	0	0	1	122	0	0	1	1	0	4	0	21	0	5	0	0	0	0	14	1	4	16	0	0	21	0	0	0	0	0	0	0	5	8	10	0
DDB_G0268578	428	26	87	149	23	572	433	0	0	426	453	0	413	285	127	85	542	26	346	560	11	477	5	170	409	399	1026	0	110	718	19	0	125	635	433	517	1189	68	222	68	0	920	381	225	18	185	293	319	934
DDB_G0268580	0	4	1	15	2	1	12	0	13	7	5	5	15	1	3	6	1	2	0	6	3	2	2	1	0	0	3	6	14	2	4	5	4	13	5	7	7	1	7	12	3	4	3	1	0	4	2	2	10
DDB_G0268582	1	3	11	26	7	1	14	0	19	15	17	8	6	6	2	2	19	3	2	5	25	0	14	10	2	14	46	25	4	19	3	19	5	3	3	1	0	18	3	40	4	1	0	3	2	2	0	5	5
DDB_G0268584	10	0	0	0	0	0	0	0	0	0	0	0	1	4	1	0	0	0	0	0	0	0	0	4	93	0	0	0	45	0	5	2	11	1	0	0	22	0	0	12	0	0	0	0	14	0	0	3	2
DDB_G0268586	8	61	56	38	22	50	172	38	45	40	196	3	18	0	29	42	17	11	69	104	99	121	178	69	223	125	163	39	256	618	67	45	2	128	9	2	126	60	9	2	265	23	41	51	29	43	55	20	20
DDB_G0268588	0	0	0	0	0	0	22	0	0	3	1	0	2	0	0	0	0	0	0	0	0	0	0	0	0	0	0	0	0	0	16	0	0	0	0	0	0	0	14	0	0	0	0	0	0	0	0	0	0
DDB_G0268590	0	0	0	0	0	0	19	0	12	0	0	0	0	0	0	0	0	18	0	0	0	0	0	21	0	0	0	0	0	0	32	0	0	0	0	0	0	5	0	0	0	0	0	40	0	0	1	0	0
DDB_G0268592	0	78	15	8	17	0	65	72	2	42	6	5	701	0	78	26	8	0	83	0	0	18	117	19	0	0	199	0	0	2	0	14	2	21	8	227	67	17	16	38	85	24	92	45	8	150	846	343	980
DDB_G0268594	0	0	0	0	0	0	0	0	0	0	0	0	0	0	0	0	0	0	0	0	0	0	0	0	0	0	0	0	0	0	0	0	0	0	0	0	0	0	0	0	0	0	0	0	0	0	0	0	0
DDB_G0268596	0	0	0	0	0	0	0	0	0	0	0	0	0	0	0	0	0	0	0	0	0	0	0	0	1	0	0	0	0	3	0	2	0	0	0	0	0	0	0	0	0	0	0	0	0	0	0	0	0
DDB_G0268598	0	0	0	0	0	0	0	1	0	0	0	0	0	0	1	0	0	0	0	0	0	0	2	0	0	0	0	0	0	0	0	0	0	0	0	0	0	0	0	0	0	0	0	0	0	0	0	0	1
DDB_G0268600	3	2	0	89	23	299	0	48	0	142	436	91	26	238	0	0	0	4	1	0	0	0	32	259	0	68	111	51	36	15	64	0	1	0	88	216	36	0	0	261	13	440	254	246	586	9	323	139	281
DDB_G0268602	0	77	0	0	0	0	0	0	0	18	8	1	0	0	0	0	17	14	0	0	0	0	16	0	23	6	13	10	1	1	45	0	18	0	0	0	14	0	0	0	52	0	0	0	0	1	0	2	1
DDB_G0268604	0	0	0	0	0	0	0	0	0	0	0	0	0	0	0	0	0	0	0	0	0	0	0	0	0	0	0	0	0	0	0	0	0	0	0	0	0	0	0	0	0	0	0	0	0	0	0	0	0
DDB_G0268606	0	1	1	0	0	0	0	1	0	0	0	0	0	0	1	2	1	3	0	0	4	0	0	0	2	0	2	0	1	0	0	1	2	0	0	0	0	0	0	0	0	0	5	1	1	0	1	0	1
DDB_G0268608	0	0	2	3	0	0	1	0	0	0	1	0	0	0	5	2	3	1	0	0	0	0	2	0	3	0	0	1	0	10	5	0	0	0	0	0	0	1	0	0	0	0	0	0	1	1	0	4	1
DDB_G0268610	2	0	2	3	0	0	1	1	0	0	5	0	0	0	3	1	0	0	0	0	1	0	0	1	0	0	0	0	1	0	0	0	1	0	1	0	0	0	0	0	0	0	0	0	0	0	1	2	1
DDB_G0268612	0	0	0	0	0	0	0	0	0	0	0	0	0	0	0	0	0	0	0	0	0	0	0	0	0	0	0	0	0	0	0	0	0	0	0	0	0	0	0	0	0	0	0	0	0	0	0	0	0
DDB_G0268614	70	104	1	2	1	56	175	2	33	12	3	6	119	255	2	111	4	53	160	10	248	1	68	15	85	1	86	135	11	115	279	15	11	2	4	74	4	31	37	33	8	100	33	70	0	0	28	26	80
DDB_G0268616	0	30	1	6	2	0	0	21	0	79	0	0	0	0	308	32	94	0	0	54	0	2	0	59	3	12	1	0	24	0	269	33	4	180	0	6	2	0	8	4	0	0	0	8	4	175	0	0	117
DDB_G0268618	251	0	121	225	215	365	127	516	0	515	6	278	285	311	0	82	479	590	972	193	311	155	326	55	373	291	141	160	599	11	210	6	88	45	0	284	492	231	100	186	450	142	187	47	265	65	25	91	0
DDB_G0268620	683	220	18	55	287	178	88	203	28	260	40	22	88	186	18	660	199	15	317	115	313	131	836	124	586	151	297	43	33	435	25	114	119	187	181	342	338	282	116	280	715	104	578	197	274	673	60	287	96
DDB_G0268622	519	440	903	1016	486	490	87	1105	314	1338	17	307	606	3592	193	568	1501	1252	16	90	538	125	575	121	125	1252	1608	555	143	1114	850	521	286	1754	824	464	535	306	196	760	1320	933	1223	364	439	319	549	212	249
DDB_G0268624	211	1	37	31	6	46	78	84	209	11	34	22	197	127	203	107	0	116	10	79	9	68	27	27	164	40	119	88	120	36	72	92	90	95	47	97	107	0	69	120	0	0	0	13	0	3	11	6	16
DDB_G0268626	6	0	74	2	0	5	0	0	0	108	316	25	36	0	0	0	53	40	0	0	0	20	265	0	1	0	0	49	32	0	0	22	0	2	66	0	312	5	28	0	1	0	0	1	0	0	0	0	0
DDB_G0268628	0	153	121	313	241	95	36	110	52	261	0	165	0	238	0	0	0	342	143	160	93	230	0	57	253	110	184	0	442	2	209	39	12	72	78	13	0	124	8	5	192	15	1	33	0	1	64	17	72
DDB_G0268630	10	409	1709	846	176	692	569	266	1157	1061	265	497	856	754	3	675	423	1022	169	306	347	890	360	198	520	400	376	467	748	1565	722	284	242	1054	403	553	681	755	155	536	272	799	363	417	630	315	540	433	472
DDB_G0268632	3265	3329	2083	2187	897	3139	1763	1627	1917	9403	5928	2436	2063	13821	2302	2356	7055	2930	8118	3976	3188	3515	3155	3942	906	4055	4652	1373	1618	3698	1171	3359	3069	4961	2319	3190	5537	3799	1560	6012	2725	2395	4888	4298	4284	6631	9004	4283	4986
DDB_G0268634	48	1	27	5	0	33	8	3	136	2	1	28	0	1	1	0	6	0	12	2	2	44	1	0	2	1	13	11	0	2	4	6	0	0	0	1	22	1	6	3	11	2	1	2	1	1	2	2	5
DDB_G0268636	0	0	20	0	0	0	13	0	0	0	8	0	21	0	0	16	122	0	6	0	66	0	0	0	0	0	78	0	0	0	0	24	6	0	20	0	0	0	1	5	20	0	3	1	2	18	0	0	7
DDB_G0268638	13	93	47	42	87	310	278	81	61	217	24	116	45	105	18	204	950	395	200	265	76	407	98	15	218	374	12	65	92	517	12	322	21	687	284	7	27	47	19	504	98	7	28	169	23	40	369	176	66
DDB_G0268640	0	0	27	0	0	0	0	0	0	0	253	0	0	0	0	0	0	0	0	0	0	0	0	0	0	0	0	0	0	0	0	0	0	0	0	0	0	0	0	0	0	0	0	0	0	0	0	0	126
DDB_G0268642	1	4	305	3	0	177	21	2	0	144	0	94	254	0	246	25	1	94	23	214	228	1	0	0	1	2	114	62	0	0	66	1	10	118	0	184	69	10	11	20	0	0	0	26	0	4	24	0	90
DDB_G0268644	0	0	0	0	0	0	0	0	136	270	52	83	117	189	0	38	0	55	0	0	0	0	86	0	0	0	52	0	0	0	0	118	90	302	0	4	35	42	0	0	142	0	60	18	1	16	69	25	27
DDB_G0268646	263	466	742	318	221	207	302	352	516	448	515	282	229	376	189	374	418	336	303	474	1218	492	266	261	305	644	292	368	140	361	265	241	123	100	542	165	775	428	81	411	748	426	513	250	337	479	188	322	192
DDB_G0268650	0	2	353	0	6	0	0	1	0	45	230	4	11	0	0	124	0	0	0	0	0	0	0	0	0	1	47	0	4	0	1	0	0	0	131	0	0	1	16	0	1	0	1	0	0	0	1	5	1
DDB_G0268652	36	47	110	21	85	12	13	9	304	202	51	9	19	2	0	134	6	104	0	119	307	67	0	210	286	41	219	7	75	0	0	157	9	7	45	15	35	92	32	0	171	113	56	28	20	22	16	16	10
DDB_G0268656	0	0	0	0	0	0	0	0	0	0	0	0	0	0	0	0	0	0	0	0	0	0	0	0	0	0	0	0	0	0	0	0	0	0	0	0	4	0	0	0	0	0	0	3	0	0	0	0	0
DDB_G0268660	3	2	4	2	1	31	66	0	0	1	5	1	76	2	0	48	0	0	0	1	17	0	1	0	0	219	85	4	18	10	3	1	17	0	1	99	6	4	66	1	0	0	0	0	0	0	1	0	0
DDB_G0268662	0	0	4	1	0	23	0	0	0	8	28	0	184	0	4	18	0	2	0	78	52	0	0	1	16	1	75	0	195	295	1	0	4	0	0	72	39	55	26	3	0	0	0	30	0	2	12	2	70
DDB_G0268664	5281	2832	6082	3331	2529	3524	1836	3374	4027	8347	4730	6920	2949	2002	4406	3370	4605	4663	1145	5186	3035	6099	5417	3670	4378	4366	3659	3603	2996	3171	4806	3457	1963	3511	6583	1668	7933	2277	1642	3482	6441	2220	5600	3142	3992	1988	6621	3455	3775
DDB_G0268666	12	0	3	0	7	9	5	2	6	7	24	6	7	1	0	0	7	0	0	12	58	0	0	34	3	28	124	4	12	65	1	2	8	30	27	12	4	10	1	38	144	0	8	0	1	0	0	0	10
DDB_G0268668	81	20	35	13	58	36	56	110	107	40	88	52	223	10	0	20	0	0	3	174	38	0	29	63	19	65	163	58	65	67	1	44	33	1	45	125	17	123	9	121	99	2	4	3	0	4	5	2	3
DDB_G0268670	0	0	0	0	2	0	0	0	0	0	2	1	0	0	0	0	0	0	0	1	0	0	0	0	0	0	0	0	0	0	0	0	0	0	0	0	0	0	0	2	0	0	0	1	0	0	0	0	0
DDB_G0268672	0	0	0	1	0	0	0	0	0	0	0	0	0	4	0	0	0	0	0	0	0	2	0	0	0	0	0	0	0	0	0	0	0	0	0	0	0	0	0	0	0	1	0	0	0	0	0	0	0
DDB_G0268674	0	0	0	0	5	0	0	0	0	0	4	2	0	2	0	1	0	0	0	0	0	1	0	0	0	0	0	0	1	0	0	0	1	5	0	0	0	0	0	4	0	0	0	0	0	0	0	0	0
DDB_G0268676	0	0	0	1	0	0	0	0	0	0	0	0	0	0	0	0	0	0	0	0	0	5	0	0	0	0	0	0	0	0	0	0	0	0	1	0	0	0	0	0	0	0	0	0	0	0	0	0	0
DDB_G0268678	9	0	0	0	0	0	0	0	0	0	0	0	31	1	0	132	92	0	145	0	0	0	0	0	0	0	1	0	3	1	3	0	0	1	0	0	0	0	0	0	0	0	18	8	0	0	1	0	46
DDB_G0268680	311	11	0	0	0	0	1	1	0	16	38	47	0	8	1	0	0	0	31	6	1	1	0	0	1	0	0	0	0	0	0	0	0	0	0	86	295	1	7	81	0	0	4	0	0	4	0	0	1
DDB_G0268684	27	0	0	0	154	34	73	49	0	9	23	23	124	24	0	114	17	19	90	30	50	0	0	78	0	10	1	0	0	0	26	0	5	0	77	39	47	16	20	33	0	16	0	0	4	17	44	4	29
DDB_G0268686	0	0	0	0	0	0	0	0	2	1	0	0	0	0	0	1	0	0	0	0	0	0	0	0	0	0	9	0	0	0	0	0	0	0	2	16	0	1	0	0	0	0	1	0	0	42	1	1	0
DDB_G0268688	0	0	0	0	0	0	0	0	0	0	0	0	0	0	0	0	0	0	0	0	0	0	0	0	0	0	0	0	0	0	0	0	0	0	0	0	0	0	0	0	0	0	0	0	0	0	0	0	2
DDB_G0268690	0	0	0	0	0	0	0	0	0	0	0	0	0	0	0	0	0	2	0	0	0	0	0	0	0	0	0	0	0	0	0	0	0	0	0	0	0	0	0	0	0	0	0	0	0	0	1	0	0
DDB_G0268692	1	0	5	0	0	0	0	0	0	2	0	0	0	0	0	0	0	0	0	0	0	0	0	0	0	0	0	0	0	0	0	0	0	0	0	0	0	0	0	0	0	0	0	0	0	0	0	0	0
DDB_G0268694	0	0	0	0	22	0	3	0	0	6	15	0	31	0	0	0	9	0	0	1	0	0	0	0	0	0	0	2	0	0	0	0	4	0	6	0	0	0	0	4	0	0	0	0	0	0	0	0	0
DDB_G0268696	50	150	685	64	91	1	99	30	3	50	86	402	11	1289	5	429	22	89	258	203	38	51	497	5	331	13	372	106	213	935	467	194	375	57	519	252	796	181	143	422	219	11	369	570	6	148	294	235	164
DDB_G0268698	20	2	127	115	40	58	70	275	121	194	73	35	363	0	75	102	183	205	3	45	178	283	223	140	201	10	275	140	161	27	64	99	73	334	34	13	507	78	285	262	26	11	2	40	0	10	5	7	32
DDB_G0268702	81	110	144	828	182	20	143	541	71	126	33	0	358	1228	353	226	214	520	0	945	7	163	149	269	674	271	442	505	101	129	646	13	57	69	633	55	133	146	49	31	39	172	323	396	652	799	663	381	328
DDB_G0268704	0	0	73	21	0	0	71	0	0	12	63	63	6	27	0	22	31	84	0	8	8	0	169	39	0	28	59	0	258	5	134	43	0	51	0	52	209	131	4	1	5	0	0	2	2	22	10	18	25
DDB_G0268706	512	0	3	63	12	3	11	13	4	33	74	46	0	2	0	2	0	4	2	0	7	18	2	423	0	0	490	1	1	0	19	195	0	479	4	18	326	23	4	174	119	1	0	151	1	0	4	22	44
DDB_G0268708	166	287	10	205	209	118	42	294	116	360	177	276	215	124	58	135	250	167	40	118	353	84	105	154	122	339	337	144	482	58	103	274	8	47	226	35	168	141	9	353	487	39	114	38	66	56	138	75	25
DDB_G0268710	0	0	0	1	0	0	0	1	0	1	0	0	173	3	2	1	0	0	1	0	0	0	0	0	0	0	4	1	1	1	0	0	27	2	146	0	0	0	40	1	0	165	0	1	0	0	12	0	1
DDB_G0268712	4	0	45	104	0	0	0	29	0	0	0	0	0	0	0	14	1	32	0	24	0	0	0	0	6	0	0	0	3	0	24	15	2	45	0	0	34	4	0	0	0	0	0	0	0	0	3	1	5
DDB_G0268714	143	8	31	5	95	12	26	7	1	91	14	27	65	10	116	157	8	8	0	178	12	96	194	2	1	20	131	6	9	11	1	115	38	7	52	13	45	33	6	221	188	12	1	8	2	0	21	10	5
DDB_G0268716	4	1	0	7	9	5	12	4	20	2	5	0	2	13	43	8	7	22	9	12	0	15	0	6	0	17	18	5	22	7	4	13	0	0	1	0	6	3	1	13	0	0	0	0	2	0	1	2	3
DDB_G0268718	5	36	18	11	10	0	193	15	0	0	139	46	6	27	0	0	104	9	0	34	13	300	0	57	0	21	52	0	41	8	2	2	1	2	0	1	15	0	0	23	3	1	2	0	5	4	5	20	2
DDB_G0268720	12	0	32	0	0	0	42	0	0	0	0	0	31	0	2	71	0	12	2	83	36	10	107	0	0	10	0	1	1	0	1	0	0	0	0	0	0	0	18	0	6	0	4	3	0	0	11	8	18
DDB_G0268724	0	0	0	0	0	0	0	0	0	0	0	0	0	0	0	0	0	0	0	0	0	0	0	0	0	0	0	0	0	0	0	0	0	0	0	0	0	0	0	0	0	0	0	0	0	0	0	0	0
DDB_G0268726	0	0	0	0	0	0	0	0	0	0	0	0	0	0	0	0	0	0	0	0	0	0	0	0	0	0	0	0	0	0	0	0	0	0	0	0	0	0	0	0	0	0	0	0	0	0	0	0	0
DDB_G0268730	0	0	0	0	0	0	0	0	0	0	0	0	0	0	0	0	0	0	0	0	0	0	0	0	0	0	0	0	0	0	0	0	0	0	0	0	0	0	0	0	0	0	0	0	0	0	0	0	0
DDB_G0268732	1	0	0	0	2	0	0	11	3	0	3	4	4	0	0	0	0	0	0	0	2	3	14	0	0	0	16	0	2	0	5	1	0	0	3	8	4	4	6	0	1	0	0	0	0	1	0	0	2
DDB_G0268734	0	0	0	0	0	0	0	0	0	71	0	0	0	0	0	0	0	0	0	0	0	0	0	0	0	0	0	0	0	0	0	0	0	0	0	0	0	3	0	1	0	0	0	0	0	0	0	0	0
DDB_G0268738	0	1	0	0	2	0	1	6	3	0	36	0	1	0	0	0	0	0	0	4	4	0	0	8	0	58	50	9	56	0	0	0	0	0	58	0	27	3	0	0	0	0	15	10	0	0	1	5	2
DDB_G0268740	0	0	0	0	0	0	0	0	0	0	0	0	0	0	0	0	0	0	0	0	0	0	0	0	0	0	0	11	0	0	0	0	0	0	0	0	0	0	12	1	0	0	0	0	0	0	0	0	0
DDB_G0268742	0	0	3	0	0	0	7	31	6	46	43	12	5	0	0	3	77	66	0	78	85	130	0	0	171	14	36	79	0	0	4	66	0	1	0	0	17	4	1	0	91	15	4	6	0	6	7	2	7
DDB_G0268744	116	84	95	98	61	249	176	113	93	360	200	79	91	240	30	222	95	159	44	170	127	150	40	59	64	151	601	127	57	110	69	80	36	111	97	238	360	308	197	111	122	276	11	8	24	8	60	16	27
DDB_G0268746	0	0	0	125	73	3	9	118	0	0	106	2	53	0	0	22	215	106	0	172	0	0	0	17	0	33	6	10	0	0	1	49	0	0	7	66	71	0	9	232	3	86	0	0	0	0	10	25	31
DDB_G0268748	0	0	0	0	0	0	0	0	0	0	0	0	0	0	0	0	1	0	0	0	0	0	0	0	0	0	0	0	0	0	0	0	0	0	0	0	0	0	0	0	0	0	0	2	0	0	0	0	0
DDB_G0268750	0	0	0	0	0	0	0	0	0	0	0	0	0	0	0	0	0	0	0	0	0	0	0	0	0	0	0	0	0	0	0	0	0	0	0	0	0	0	0	0	0	0	0	0	0	0	0	0	0
DDB_G0268752	0	0	0	0	0	0	0	0	0	0	0	0	0	0	0	0	0	0	0	0	0	0	0	0	0	0	0	0	0	0	0	0	0	0	0	0	0	0	0	0	0	0	0	0	0	0	0	0	0
DDB_G0268754	0	1	0	247	86	16	135	0	483	990	0	0	159	0	0	159	39	31	17	0	267	276	0	3	0	0	7	298	294	0	2	0	78	27	249	364	504	0	0	136	0	581	235	140	198	81	2	96	49
DDB_G0268756	43	0	7	0	0	0	5	17	56	3	56	0	3	0	0	0	1	38	0	0	0	0	0	0	0	0	1	0	29	0	26	0	5	21	16	0	0	0	0	0	0	0	0	1	0	3	10	0	6
DDB_G0268758	1325	885	1167	147	269	296	559	796	612	1575	698	804	777	1450	0	897	1427	100	1480	958	446	780	163	613	131	848	526	1315	1487	257	219	357	497	748	1303	323	1132	724	372	828	2378	491	244	553	621	289	488	615	515
DDB_G0268760	14	47	60	5	209	0	72	82	47	44	35	47	6	365	0	13	162	92	35	32	32	30	107	5	174	0	83	14	5	2	3	60	61	3	16	14	59	75	2	56	112	24	2	3	6	1	13	3	17
DDB_G0268762	255	251	273	476	210	219	316	240	433	545	296	232	212	1080	178	57	187	94	129	346	360	400	1	387	673	185	360	76	157	499	102	308	58	755	1016	144	650	123	14	296	201	517	224	187	136	515	739	281	278
DDB_G0268764	121	78	104	26	134	20	118	158	239	20	167	163	98	386	213	2	120	162	105	273	363	63	144	28	71	138	549	129	239	46	50	113	55	101	73	110	79	187	14	393	72	544	0	244	3	0	305	18	110
DDB_G0268772	2	10	1	49	17	2	4	8	11	4	147	0	5	0	0	36	50	3	0	26	0	37	0	19	0	5	11	66	27	0	142	0	43	0	19	9	220	12	1	56	53	68	41	14	1	23	43	15	23
DDB_G0268774	0	0	0	0	21	0	0	0	0	0	0	0	0	0	0	0	0	0	0	12	0	0	0	0	9	0	0	0	10	0	0	0	0	0	0	5	0	0	11	0	33	0	0	0	0	0	2	0	0
DDB_G0268776	0	0	0	70	0	0	3	0	0	38	0	0	355	0	113	28	0	346	0	0	150	0	0	22	0	0	7	431	0	510	27	0	8	0	0	33	0	5	0	0	419	0	2	216	6	0	1	36	34
DDB_G0268778	2	1	47	2	95	28	35	1	105	47	1	1	1	2	68	0	2	1	126	48	2	11	2	0	390	0	139	2	16	1	3	0	0	0	1	20	8	56	2	3	0	172	2	13	2	18	5	1	7
DDB_G0268780	0	0	0	0	0	0	0	0	0	0	0	0	0	0	0	0	0	0	0	0	0	0	0	0	0	0	0	0	0	0	0	0	0	0	0	0	0	0	0	0	0	0	0	0	0	0	0	0	0
DDB_G0268782	0	0	66	0	0	0	0	37	0	133	42	0	0	279	0	0	0	0	0	25	0	0	0	1	0	6	1	15	0	0	0	70	23	0	0	42	0	35	0	0	0	0	0	3	0	0	0	0	0
DDB_G0268784	0	0	0	96	0	5	6	63	13	0	0	47	22	470	0	0	1	0	2	0	0	0	0	0	2	0	0	3	8	0	19	6	13	0	14	0	0	1	3	147	0	4	20	11	3	36	0	30	1
DDB_G0268786	1	0	212	146	0	0	6	97	3	1	10	7	0	1	0	0	1	7	0	23	57	283	249	95	0	124	0	0	1	0	1	69	1	0	7	4	0	74	20	30	15	20	0	17	30	25	22	58	12
DDB_G0268788	3	10	0	0	0	0	0	0	8	2	1	11	13	3	0	0	0	5	0	0	0	0	0	0	0	2	1	10	48	10	53	16	1	1	0	7	28	27	0	108	1	1	0	0	0	0	0	1	2
DDB_G0268790	1203	778	3195	1142	1422	1232	2115	869	1001	1203	5692	685	2532	6552	1848	1259	1686	3070	599	1394	3281	881	2596	1330	1080	1119	2592	1752	629	385	1307	712	961	1174	2128	975	15737	1117	744	1564	3374	909	1244	2808	3252	2582	1459	1221	1692
DDB_G0268792	0	205	127	184	72	21	173	308	545	665	105	111	334	874	1396	2	242	367	18	21	50	49	585	132	219	0	548	360	411	398	465	120	102	269	411	154	363	64	16	296	31	89	3	122	47	16	46	180	73
DDB_G0268794	0	0	196	109	58	66	83	191	126	106	26	78	4	0	15	20	18	183	0	102	61	0	6	62	339	15	345	163	4	176	2	5	57	230	29	171	67	3	4	29	1	7	0	20	72	20	0	6	9
DDB_G0268796	0	0	31	18	13	0	61	28	62	7	0	0	5	90	0	72	18	0	29	27	19	128	102	83	0	0	141	15	1	4	4	0	17	0	8	30	22	0	0	2	79	31	0	4	8	2	1	4	2
DDB_G0268798	44	2	2	1	17	2	13	3	53	2	10	11	1	0	3	0	4	0	0	6	0	6	0	1	0	4	3	8	2	51	0	13	11	28	3	1	0	0	0	0	6	0	0	0	0	0	0	2	0
DDB_G0268800	0	2	0	0	0	0	0	0	0	0	0	0	0	0	0	0	0	0	0	0	0	3	0	0	0	0	15	0	0	1	0	9	0	14	0	13	3	1	0	0	0	0	0	0	0	0	0	0	0
DDB_G0268802	0	0	0	0	0	0	0	0	0	0	0	0	0	0	0	0	0	0	0	0	0	0	0	0	0	0	0	0	0	0	0	0	0	0	0	0	0	0	0	0	0	0	0	0	0	0	0	0	0
DDB_G0268806	0	0	0	0	0	0	0	0	0	0	0	0	0	0	0	0	0	0	0	0	0	0	0	0	0	0	0	0	0	0	0	0	0	0	0	0	0	0	0	0	0	0	0	0	0	0	0	0	0
DDB_G0268808	23	77	1	19	0	24	4	0	0	54	0	1	1	48	0	111	5	65	53	0	0	0	0	24	0	10	30	0	1	0	0	19	0	0	0	46	17	0	0	0	0	0	1	1	0	0	7	10	6
DDB_G0268810	1316	479	1064	2230	895	1375	1038	1726	2344	91	715	126	1672	53	5175	482	1845	5716	475	1855	1783	1035	2229	245	247	1058	789	1931	3964	2177	1716	379	381	4879	3512	105	54	213	414	1520	1	2324	5680	3888	2545	6057	9762	1184	1646
DDB_G0268812	0	5	0	0	0	1	0	0	0	0	0	0	2	0	0	0	0	16	0	0	0	4	0	2	0	0	0	0	0	0	0	11	0	0	0	0	0	0	0	0	0	0	0	1	0	0	0	0	1
DDB_G0268814	11	0	1	2	21	76	29	2	1	1	0	1	1	1	3	0	1	0	1	33	3	2	1	0	1	1	37	29	1	1	4	2	0	1	0	16	1	3	2	0	20	0	0	0	3	0	1	0	4
DDB_G0268816	11	56	0	0	32	11	41	58	0	42	8	6	29	384	354	4	82	25	746	98	74	25	0	10	0	35	82	0	0	178	51	9	21	89	2	38	111	33	5	15	0	4	0	3	2	6	4	6	28
DDB_G0268818	1	76	0	99	87	96	30	0	118	0	3	0	14	57	0	26	1	38	0	55	3	17	0	1	141	3	26	63	257	18	11	68	29	0	5	39	68	13	55	51	6	15	2	18	0	6	4	36	31
DDB_G0268820	41	85	15	112	116	53	15	529	59	43	82	89	15	90	0	16	17	38	56	427	119	248	308	59	21	174	54	80	291	241	24	100	29	302	126	11	109	21	1	48	8	9	7	5	9	3	10	5	26
DDB_G0268822	0	0	4	110	0	2	24	244	0	11	155	1	0	1	0	0	10	0	13	0	8	18	0	7	11	17	10	0	0	1	3	1	0	1	1	1	0	29	1	296	0	0	0	0	0	0	9	1	0
DDB_G0268824	4	0	0	170	152	49	80	6	281	21	10	5	0	30	67	0	61	351	3	280	200	145	0	51	5	0	67	150	29	72	35	311	2	205	124	2	465	71	21	414	51	125	152	35	9	3	40	27	6
DDB_G0268826	0	0	0	0	0	0	10	0	0	110	0	0	0	0	0	0	0	0	0	0	0	0	0	21	0	32	0	0	0	0	47	0	0	0	0	0	0	0	0	13	0	0	0	0	0	0	0	0	0
DDB_G0268828	284	72	118	28	39	217	257	1	125	82	337	162	22	83	203	23	244	45	609	78	351	155	127	45	33	126	223	78	55	115	207	110	99	53	0	154	504	46	251	6	139	52	246	144	138	64	139	29	107
DDB_G0268830	0	0	34	0	0	0	0	0	0	25	1	1	3	0	0	5	0	0	0	0	0	0	0	0	17	0	11	0	0	0	17	0	1	0	0	0	0	0	6	0	0	25	20	5	0	0	3	10	23
DDB_G0268832	0	0	88	0	0	0	0	0	0	47	7	0	5	0	176	10	0	0	0	0	0	0	0	0	34	0	21	0	0	0	0	0	0	0	3	0	0	0	11	1	0	16	14	9	1	0	0	8	55
DDB_G0268834	4	0	13	0	0	0	1	6	0	0	0	0	8	0	0	5	0	3	0	1	0	0	0	0	0	51	5	0	4	0	0	0	0	0	5	0	1	0	0	0	0	0	0	26	0	0	4	6	37
DDB_G0268836	2	0	0	0	1	0	0	4	2	0	0	2	0	0	0	0	0	0	0	3	0	0	1	0	0	120	2	1	0	0	1	0	0	0	0	0	2	0	0	0	0	1	0	0	0	0	2	2	9
DDB_G0268838	0	0	2	0	0	0	0	0	0	0	2	0	0	0	0	0	0	0	0	0	0	0	0	0	0	0	9	0	0	0	0	0	0	0	10	0	0	0	0	0	0	0	4	0	2	6	1	4	4
DDB_G0268840	0	4	0	0	0	0	0	0	0	4	0	0	0	0	0	0	0	0	0	0	0	0	0	0	0	0	0	0	25	0	0	0	1	0	0	1	0	0	3	0	0	0	0	0	0	1	1	0	3
DDB_G0268842	0	0	12	4	0	0	0	0	13	0	0	5	3	0	0	16	19	7	0	13	9	10	0	0	0	0	0	9	21	0	0	12	0	0	4	0	8	2	0	0	0	0	0	1	0	0	0	0	1
DDB_G0268844	0	0	0	0	0	0	0	0	0	285	0	0	0	0	0	0	0	218	0	0	0	2	0	0	1	0	0	0	5	0	0	0	2	0	0	1	30	0	0	0	0	5	0	40	0	0	1	0	40
DDB_G0268846	0	0	15	15	26	0	56	266	263	200	20	16	0	0	0	0	0	0	0	3	1	230	0	0	13	0	133	0	0	0	1	0	0	0	189	0	132	65	92	3	4	0	79	33	122	129	0	49	0
DDB_G0268848	373	153	30	67	32	13	102	127	89	39	339	5	66	0	2	41	77	26	19	152	5	99	74	84	136	264	213	21	36	62	26	41	43	231	5	102	1064	68	123	259	1	24	0	62	26	35	141	11	68
DDB_G0268850	0	0	1	0	110	4	6	0	0	1	4	0	0	0	2	1	0	1	4	2	0	0	0	0	1	1	6	0	0	0	2	1	0	4	0	19	20	10	24	2	5	1	0	11	0	0	1	1	4
DDB_G0268852	0	2	3	1	0	0	5	0	0	0	76	0	0	0	0	0	2	1	46	30	0	0	0	0	3	1	33	152	0	0	2	4	0	1	0	35	57	26	106	0	0	2	0	3	21	1	17	18	21
DDB_G0268854	0	878	0	0	2	0	0	0	0	0	264	0	0	0	0	0	427	0	0	0	0	0	0	0	0	0	10	0	74	0	0	21	17	0	0	0	17	0	0	0	0	0	197	3	224	201	84	359	89
DDB_G0268856	0	0	0	0	0	0	0	0	0	0	0	0	0	2	0	0	0	0	0	0	0	2	0	0	1	0	0	0	0	0	0	0	0	0	2	0	0	0	0	0	0	0	0	0	0	0	0	0	0
DDB_G0268858	25	74	0	0	0	0	0	0	0	0	0	0	0	0	0	0	0	0	0	0	40	0	0	0	0	0	0	0	26	0	0	3	0	0	0	0	22	0	0	0	0	0	0	5	0	11	0	5	3
DDB_G0268860	29	0	53	6	28	137	21	0	57	32	15	44	159	545	0	0	0	15	0	0	185	238	126	0	41	0	518	14	0	308	449	13	40	68	174	51	58	3	169	0	254	181	0	74	2	7	5	0	51
DDB_G0268862	1	22	0	0	0	0	7	31	0	278	143	0	216	2	0	0	111	0	0	0	0	53	0	0	2	0	415	0	0	0	0	6	1	22	98	14	472	186	0	1	0	81	0	1	114	136	78	22	60
DDB_G0268864	2	0	81	233	150	80	1	0	213	0	144	0	9	272	0	87	74	0	0	0	0	122	0	9	15	0	0	0	3	0	0	0	0	135	0	5	16	10	36	4	1	0	43	22	9	8	124	0	0
DDB_G0268866	0	0	0	0	19	0	0	0	0	0	0	0	0	0	0	0	0	0	0	0	0	0	0	0	0	0	0	1	0	0	0	0	0	0	1	0	0	0	0	0	0	0	0	0	0	0	7	0	0
DDB_G0268868	89	1109	364	599	101	17	295	82	157	2	408	29	470	0	233	377	12	59	52	1341	473	62	0	44	8	22	681	363	273	126	1021	633	452	1868	81	110	182	370	103	186	307	580	23	746	38	218	1582	331	480
DDB_G0268870	1043	807	856	584	362	166	193	631	574	156	385	997	598	990	460	203	684	1240	692	1084	878	1051	635	222	1255	729	671	369	428	934	984	637	416	627	947	152	208	437	127	1111	701	480	532	468	582	397	328	561	257
DDB_G0268872	91	3	106	139	153	2	52	97	33	3	86	144	32	287	838	171	33	225	1	140	210	219	405	13	109	356	153	4	141	117	533	24	28	93	182	52	6	194	194	172	75	179	1	192	12	544	301	67	165
DDB_G0268874	1	0	2	4	33	28	7	14	0	21	84	5	102	29	4	18	14	51	0	10	0	52	0	0	18	0	0	21	6	0	1	0	1	4	32	9	153	9	9	39	0	18	0	10	3	24	0	5	0
DDB_G0268876	1	0	0	11	0	26	186	101	7	72	174	467	372	385	46	94	4	103	0	47	0	4	0	28	0	79	1	0	17	119	5	137	22	3	460	169	106	24	2	578	3	0	3	1	0	11	1	0	3
DDB_G0268878	416	167	1681	1700	651	149	145	247	1555	388	704	1178	1344	817	98	711	1837	838	271	1655	214	1559	699	93	1032	481	179	1246	1050	597	368	983	6	549	728	0	89	246	374	2695	787	221	112	26	161	60	455	106	57
DDB_G0268880	46	4	19	0	58	76	32	0	0	0	0	0	2	7	0	0	0	125	10	104	0	0	0	0	0	8	0	129	30	0	1	101	0	1	7	52	46	1	35	0	20	0	2	13	1	0	0	11	11
DDB_G0268882	0	14	0	0	0	0	0	0	0	0	0	0	20	0	0	1	0	0	0	0	0	0	0	0	0	0	0	0	0	0	1	0	1	0	0	0	0	0	1	0	0	0	0	0	0	0	1	1	0
DDB_G0268884	0	237	23	0	167	64	3	11	56	3	25	80	0	0	0	0	0	3	40	149	67	0	0	7	92	153	0	0	21	180	375	0	8	0	0	0	0	0	0	8	0	72	1	4	107	12	53	0	1
DDB_G0268886	0	414	27	28	8	0	0	1	4	2	9	14	0	73	520	1	1	0	137	4	0	0	0	31	0	1	6	0	1	29	67	52	0	1	0	137	5	0	6	1	0	56	3	210	6	0	7	94	100
DDB_G0268888	1	129	1	0	0	9	1	170	15	3	93	1	2	2	259	0	0	0	28	341	24	1	387	1	54	14	83	63	0	2	327	18	0	69	12	146	438	85	3	3	2	0	0	0	1	0	4	1	18
DDB_G0268890	110	4	48	35	92	39	53	99	235	384	97	80	180	198	30	41	13	104	174	271	398	101	0	25	243	70	29	189	72	84	0	48	24	196	255	138	279	36	27	162	25	174	10	18	73	81	21	43	36
DDB_G0268892	209	355	1	112	170	2	141	0	0	332	1341	120	337	1426	0	0	264	818	246	104	569	131	0	85	1	59	1927	91	167	0	236	0	232	40	54	2613	4802	483	408	144	45	100	1	245	1035	115	60	144	469
DDB_G0268894	0	0	0	0	1	0	0	0	0	0	0	0	0	18	0	0	0	2	0	0	0	0	0	0	0	0	0	0	0	0	22	0	0	11	0	0	16	6	0	0	0	0	0	1	0	2	0	0	1
DDB_G0268896	0	0	0	0	0	0	0	0	0	0	2	1	1	0	0	0	0	0	0	0	0	0	0	0	0	0	1	0	20	0	0	0	0	16	0	0	1	0	0	0	0	0	0	3	0	0	0	1	1
DDB_G0268898	8	80	63	290	6	75	4	237	35	444	126	8	245	1	13	16	172	248	13	32	1	221	288	292	134	80	14	78	248	51	65	158	0	74	65	0	227	3	27	213	479	0	52	24	38	85	98	6	2
DDB_G0268900	3	17	14	3	13	6	9	32	1	0	0	15	14	59	0	0	19	1	0	22	0	1	0	2	0	0	10	0	0	3	11	62	0	9	12	0	0	10	4	7	0	0	0	1	1	1	0	1	0
DDB_G0268902	3	0	56	74	41	0	15	12	0	15	24	0	5	0	1	2	1	7	0	0	3	84	0	0	0	0	25	44	1	1	1	2	1	2	12	0	4	1	1	2	0	0	1	0	3	0	1	0	3
DDB_G0268904	3	0	2	1	13	2	10	1	2	2	1	1	1	4	0	4	7	1	17	2	3	18	0	3	1	0	4	21	0	1	0	8	6	3	1	3	0	0	0	2	0	0	0	0	2	0	3	0	0
DDB_G0268906	9	9	0	0	1	4	0	0	0	13	0	4	1	50	0	0	104	26	0	5	1	0	0	0	10	10	5	0	25	0	48	41	0	1	18	0	38	11	0	0	0	0	0	2	0	0	0	0	1
DDB_G0268908	0	0	0	0	0	0	0	0	0	0	0	0	0	0	0	0	0	0	0	0	0	0	0	0	0	0	0	0	0	0	0	0	0	0	0	0	0	0	0	0	0	0	0	0	0	0	0	0	0
DDB_G0268910	8	19	16	50	190	59	54	570	39	182	67	36	205	403	266	205	174	57	0	85	15	186	197	36	160	89	31	61	141	87	6	1	17	245	37	37	30	28	11	101	92	0	5	0	8	4	1	2	2
DDB_G0268914	671	15	90	131	2	1	134	166	3	96	35	0	126	1	304	2	116	109	2	51	58	37	418	25	4	42	216	4	123	3	199	272	0	15	3	35	170	63	3	286	2	1	4	0	308	15	0	39	2
DDB_G0268916	13	0	0	20	1	0	18	0	10	11	19	1	0	0	3	0	18	3	13	1	9	0	46	9	11	71	23	13	0	6	0	11	0	9	0	24	2	24	6	98	0	2	2	2	0	0	2	1	3
DDB_G0268918	14	0	2	0	9	0	7	0	0	0	28	0	0	26	0	2	0	0	0	0	0	0	2	0	0	0	2	0	2	0	27	0	0	0	0	0	0	9	7	0	25	0	0	2	0	0	1	0	1
DDB_G0268920	1	7	4	2	4	2	45	0	5	2	2	9	8	1	2	6	5	0	2	0	11	4	28	10	1	3	116	1	8	0	69	15	0	41	1	40	0	1	19	0	0	0	0	0	0	0	0	0	24
DDB_G0268922	5	157	29	43	251	265	29	4	15	310	27	2	60	3	44	40	70	11	24	143	566	73	206	56	13	12	45	13	0	17	15	3	7	17	48	41	71	32	4	216	2	51	0	22	1	44	80	161	3
DDB_G0268924	4	0	0	9	0	180	1	0	1	255	20	1	5	0	1	18	0	8	8	0	43	0	1	3	0	74	31	117	43	1	0	93	102	11	1	97	12	0	13	0	11	0	0	0	2	25	2	2	20
DDB_G0268926	0	0	112	0	5	0	0	0	0	0	0	0	0	0	0	0	0	0	0	0	0	0	0	0	0	65	0	0	0	0	0	0	14	0	0	0	0	1	0	0	0	0	0	0	41	0	0	0	0
DDB_G0268928	79	381	728	429	345	864	332	46	840	750	537	236	808	846	865	486	863	332	16	398	702	148	670	157	342	467	375	979	415	873	622	206	213	492	682	250	1395	723	128	411	858	156	111	248	245	283	171	105	172
DDB_G0268930	0	0	0	0	0	0	0	0	0	0	0	0	0	0	0	0	0	0	0	0	0	0	0	0	0	0	0	0	0	0	0	0	0	0	0	0	0	0	0	0	0	0	0	0	0	0	0	0	0
DDB_G0268932	0	0	0	0	0	0	0	0	0	3	0	0	0	0	0	0	0	0	0	0	1	0	0	0	0	0	0	0	0	0	5	3	5	0	0	0	0	0	0	0	0	0	0	1	0	0	2	0	0
DDB_G0268934	0	0	0	0	0	0	3	0	0	5	0	0	40	8	0	4	76	1	0	0	13	1	53	0	0	0	0	0	30	23	0	44	1	0	0	6	29	6	6	9	0	0	0	1	0	0	0	0	1
DDB_G0268938	61	5	7	21	67	142	183	16	239	397	210	0	0	53	0	178	73	110	101	34	52	33	22	1	2	3	70	131	11	282	69	103	16	36	96	66	174	62	27	107	92	13	37	9	18	39	137	24	35
DDB_G0268942	0	0	0	0	0	0	0	0	0	0	0	0	0	1	0	0	0	0	0	0	0	0	0	0	8	0	0	0	0	3	0	1	0	0	0	0	0	0	0	0	0	0	0	0	0	0	0	0	0
DDB_G0268944	0	0	0	2	0	0	0	1	1	0	9	0	1	0	6	2	1	3	0	0	0	0	1	0	0	0	0	1	2	1	0	0	0	0	0	1	0	0	1	0	0	0	0	0	0	0	1	0	2
DDB_G0268946	38	61	28	0	0	6	0	0	0	43	9	12	0	0	44	8	57	20	17	0	0	0	0	0	18	6	8	27	0	0	0	234	30	8	0	1	0	103	0	0	60	16	0	0	0	0	14	3	0
DDB_G0268948	657	469	1019	841	205	405	572	643	634	610	1470	325	215	602	0	613	731	524	165	1019	280	429	708	49	277	596	650	859	165	218	248	394	218	1543	279	203	503	299	455	744	1246	171	177	104	184	135	138	193	252
DDB_G0268950	0	20	0	0	5	0	0	0	5	7	3	0	3	1	0	0	2	0	0	0	0	0	0	1	0	0	35	0	4	0	0	44	0	16	0	0	11	0	0	0	19	1	0	0	0	0	0	0	0
DDB_G0268958	1967	3497	3222	2855	648	1071	1181	1490	2307	2854	2203	355	740	1024	32	1163	2082	1381	322	1465	3216	1232	1352	297	3134	1495	629	1390	1811	265	4212	1050	1436	2376	2260	426	4584	955	273	1139	5294	2359	1538	173	2388	2288	7668	629	715
DDB_G0268960	0	1	0	0	16	55	0	0	0	1	1	0	0	0	0	0	0	0	0	0	0	0	0	0	0	0	3	0	0	0	0	0	6	0	0	1	0	0	0	0	1	1	0	0	0	0	0	0	0
DDB_G0268962	0	3	71	37	62	13	1	11	50	50	4	6	6	6	1	10	3	2	151	6	60	57	2	125	18	4	304	7	26	2	88	97	1	153	5	118	1	109	50	4	2	46	39	24	49	29	82	63	76
DDB_G0268964	0	0	0	0	0	0	26	56	0	3	0	0	0	0	0	0	0	0	0	0	1	0	0	0	1	0	156	1	0	0	1	0	0	0	0	0	0	0	2	0	0	0	0	0	15	0	0	0	5
DDB_G0268966	123	625	25	630	152	400	389	55	518	390	239	0	3	270	895	21	250	1	273	76	35	169	2	262	0	171	219	483	0	223	156	92	149	224	611	24	734	166	18	280	307	176	242	75	92	74	23	17	250
DDB_G0268968	509	31	364	47	309	266	142	325	372	184	528	38	66	51	208	329	367	256	308	215	173	220	122	114	313	85	277	94	126	140	120	208	28	104	257	216	467	375	240	93	141	69	5	39	41	28	100	72	75
DDB_G0268970	149	0	496	486	15	137	10	81	432	8	277	0	161	29	203	271	66	328	518	104	24	245	0	41	116	157	746	269	81	90	214	203	12	207	243	0	263	273	108	195	76	148	1	79	1	96	3	89	48
DDB_G0268974	0	0	0	0	0	0	0	0	0	0	0	0	0	0	0	0	0	0	0	1	0	0	0	0	0	0	1	0	0	0	0	0	0	0	0	0	0	0	4	0	0	0	0	0	0	0	0	0	0
DDB_G0268978	0	0	0	0	0	0	0	0	0	0	0	0	0	0	0	0	0	0	0	0	0	0	1	0	0	0	0	0	0	0	0	0	0	0	0	0	0	0	0	0	0	0	0	0	0	0	0	0	0
DDB_G0268980	0	0	0	0	0	0	0	0	0	0	0	0	0	0	0	0	0	0	0	0	0	0	0	0	0	0	0	0	0	0	0	0	0	0	0	0	0	0	0	0	0	0	0	0	0	0	0	0	0
DDB_G0268982	0	1	2	1	0	0	4	0	0	0	4	1	2	2	4	1	4	1	0	3	3	0	1	23	0	1	1	5	2	2	4	0	0	0	4	0	3	0	1	1	0	3	0	1	3	1	3	2	0
DDB_G0268984	0	0	0	0	0	0	0	0	0	0	0	0	0	0	0	0	0	0	0	0	0	0	0	0	0	0	0	0	0	0	0	0	0	0	0	0	0	0	0	0	0	0	0	0	0	0	0	0	0
DDB_G0268986	1	0	1	0	0	0	0	0	0	0	1	0	0	0	0	2	2	0	0	0	0	0	2	0	0	0	0	0	1	0	0	0	1	1	0	0	1	0	2	0	0	0	1	1	0	0	0	0	0
DDB_G0268988	26	0	34	144	43	71	152	159	39	268	37	272	177	562	21	0	24	5	35	8	1	16	226	0	0	56	526	45	122	147	25	3	14	0	21	25	70	26	37	65	77	23	99	8	9	13	0	7	31
DDB_G0268990	0	0	21	0	0	24	0	131	0	115	1	0	48	31	0	0	40	0	0	0	0	0	0	0	0	6	25	0	0	0	0	0	39	0	0	0	2	46	8	0	0	23	0	0	9	0	0	22	4
DDB_G0268992	0	0	4	0	1	0	6	0	0	5	0	0	5	0	0	0	0	0	0	0	0	0	0	0	0	0	49	0	17	13	1	0	2	0	0	1	0	3	0	0	3	5	0	0	0	0	1	0	0
DDB_G0268994	1	0	0	0	33	0	0	47	0	0	1	0	0	0	0	0	0	0	1	11	31	0	0	54	0	0	3	0	0	2	1	85	3	0	0	58	2	9	0	0	0	0	0	5	0	0	0	0	0
DDB_G0268996	383	418	281	188	470	226	115	358	310	216	1	520	241	979	205	185	446	50	475	777	247	244	614	517	485	656	138	18	486	1141	490	121	89	374	121	84	0	146	26	233	144	258	98	349	442	470	501	185	183
DDB_G0269000	0	26	24	116	2	0	26	81	159	61	34	0	20	0	79	44	24	0	0	5	12	85	0	0	0	0	241	4	71	11	1	24	47	77	0	37	34	7	39	23	0	110	0	3	0	12	54	53	2
DDB_G0269004	30	2	8	0	0	0	0	0	23	73	5	31	9	0	0	0	107	71	0	14	18	0	0	3	0	0	4	3	175	0	0	2	0	8	0	0	0	3	0	0	0	0	0	5	0	0	0	3	16
DDB_G0269006	127	72	324	42	254	133	46	85	32	441	319	158	164	35	367	43	319	28	300	77	251	0	244	149	58	26	239	300	671	33	184	95	37	71	255	123	863	158	234	124	350	8	1	97	2	10	27	0	31
DDB_G0269008	0	0	1	0	0	0	2	0	0	2	0	2	0	0	0	0	3	48	0	0	0	2	0	0	0	0	0	0	1	1	1	5	0	4	0	0	0	0	0	1	0	38	0	0	1	0	10	1	0
DDB_G0269010	36	0	64	0	0	0	7	30	23	0	0	0	43	0	0	16	0	31	0	13	0	9	0	0	28	158	33	0	19	0	0	0	0	3	1	0	3	0	0	0	0	9	0	90	2	5	29	38	299
DDB_G0269012	22	0	33	0	0	0	7	10	3	0	0	0	25	0	0	7	0	28	0	8	0	5	0	0	11	109	19	0	10	0	0	0	0	3	0	0	5	0	0	0	0	27	1	148	0	10	41	42	269
DDB_G0269014	1	151	263	110	27	1	72	409	761	19	486	2	350	96	443	182	273	613	113	0	465	171	869	183	48	37	378	6	202	343	55	209	50	94	6	97	261	296	284	545	0	151	3	312	77	947	131	69	211
DDB_G0269016	3597	3190	5520	4432	2150	5383	2064	2882	4458	6294	3817	4409	4438	6902	1360	2520	5334	4627	3620	4485	3379	4956	1646	1338	5390	3734	4562	2300	2382	3570	4694	1410	1407	2862	3284	1084	4116	2623	1162	3742	2927	1419	6023	3309	4284	2868	3444	3180	2712
DDB_G0269018	0	0	0	11	0	14	0	0	0	0	86	1	0	3	0	0	0	0	0	0	0	0	0	0	0	0	61	0	9	6	0	0	0	0	0	0	0	0	0	0	4	12	0	3	0	7	0	1	24
DDB_G0269020	0	0	0	0	0	0	0	0	0	0	0	0	0	0	0	0	0	0	0	0	0	0	0	0	0	0	0	0	0	0	0	0	0	2	0	0	0	0	0	0	0	0	8	0	0	0	0	0	0
DDB_G0269022	142	15	0	80	113	48	109	21	0	511	8	183	126	243	0	2	29	138	0	237	0	92	98	7	146	0	73	23	17	0	1	225	0	0	2	177	202	5	0	2	0	9	3	13	2	2	37	26	14
DDB_G0269024	0	118	24	133	101	216	120	113	215	147	56	0	8	140	50	44	16	77	5	72	272	7	708	0	128	323	189	23	101	25	92	111	79	475	386	106	355	115	97	155	163	27	50	15	1	0	18	28	37
DDB_G0269026	0	58	0	62	2	1	0	0	0	127	110	30	36	91	0	0	0	163	0	1	2	0	0	0	0	0	133	3	483	0	57	1	1	3	18	0	446	190	8	30	0	0	0	11	338	4	0	0	76
DDB_G0269028	0	0	0	0	0	0	0	0	0	0	0	0	0	0	0	0	0	0	0	0	0	0	0	0	0	0	0	0	0	0	0	0	0	0	0	0	0	0	0	0	0	0	0	0	0	0	0	0	0
DDB_G0269030	0	0	0	0	0	0	0	0	0	0	0	0	0	0	0	0	0	0	0	0	0	0	0	0	0	0	0	0	0	0	0	1	0	0	0	0	0	0	0	0	0	0	0	0	0	0	0	0	0
DDB_G0269032	4	3	44	29	144	75	42	316	136	160	89	30	79	5	8	71	461	261	304	18	5	272	2	0	1	31	45	24	57	245	193	18	106	27	171	63	119	8	23	400	238	4	0	35	2	3	21	42	69
DDB_G0269034	0	95	5	416	137	3	196	223	0	320	154	85	229	516	0	94	4	243	0	201	186	143	0	234	86	8	165	252	193	309	283	107	57	22	7	58	313	139	0	278	188	48	3	50	38	59	254	96	28
DDB_G0269036	0	0	1	1	0	0	0	0	0	0	2	0	0	0	1	0	0	0	0	0	0	0	1	0	0	0	0	0	1	0	0	0	0	0	0	0	0	0	1	0	0	0	0	0	1	0	0	1	0
DDB_G0269038	600	431	1057	377	430	995	184	910	623	1545	622	595	814	1123	22	423	522	557	874	684	745	344	626	490	785	707	512	522	342	593	404	629	188	469	437	117	237	706	162	567	405	217	297	314	244	154	336	396	305
DDB_G0269040	0	0	0	143	15	16	0	0	0	1	218	0	438	0	0	10	50	0	0	6	0	0	33	0	161	0	184	2	0	2	0	55	6	41	0	21	77	30	144	0	0	7	50	0	0	0	0	20	0
DDB_G0269042	0	0	0	0	0	0	0	0	0	0	0	0	0	0	0	0	0	0	0	0	0	0	0	0	0	0	0	0	0	0	0	0	0	0	0	0	0	0	0	0	0	0	0	0	0	0	0	0	0
DDB_G0269044	7	4	7	0	33	0	0	0	21	0	0	0	0	0	0	0	0	0	0	0	0	0	0	0	0	0	0	1	0	0	0	0	1	0	0	0	62	0	1	0	32	0	0	54	0	0	0	0	0
DDB_G0269046	49	204	0	32	1	0	86	0	37	4	445	0	0	174	0	0	1	58	781	7	23	61	0	71	0	0	385	347	0	0	2	0	162	780	45	131	173	8	53	103	3	688	3	6	181	331	0	23	2
DDB_G0269048	693	3	48	18	2	0	0	36	71	35	2	10	132	238	413	58	0	385	822	809	9	79	88	0	92	306	43	3	0	598	322	13	28	607	0	0	0	3	138	114	61	36	243	188	244	178	322	155	6
DDB_G0269050	0	0	0	0	5	6	0	0	0	0	0	6	0	0	0	0	0	0	0	0	0	0	0	0	0	0	0	0	0	0	0	0	0	0	0	0	0	0	0	0	0	0	0	0	0	0	0	0	0
DDB_G0269052	0	0	0	1	0	103	60	0	0	25	61	0	0	0	605	3	0	1	0	0	103	85	0	0	0	30	2	1	0	1	16	0	0	17	52	0	1	35	16	257	8	2	0	6	0	1	17	11	0
DDB_G0269054	0	0	4	34	0	19	109	4	0	360	0	0	1	0	0	99	32	0	0	0	0	8	394	41	0	1	0	0	0	0	145	0	58	0	0	0	36	0	7	0	0	142	0	120	25	0	136	152	88
DDB_G0269056	25	305	47	233	52	21	56	1	86	9	52	166	105	276	879	70	19	17	5	47	576	38	88	2	243	11	74	13	36	113	34	248	7	2	53	53	25	114	44	84	235	12	14	236	21	770	624	262	118
DDB_G0269058	0	17	0	3	1	4	0	2	0	0	2	0	9	1	10	2	0	2	0	0	4	0	2	0	9	0	12	19	2	0	4	1	2	0	7	0	0	3	10	1	11	2	3	1	0	10	3	1	4
DDB_G0269060	0	0	32	3	0	177	63	0	0	6	44	201	0	158	0	3	0	25	0	353	60	96	13	0	140	286	221	599	317	10	3	176	3	201	0	263	381	47	0	0	10	0	6	2	245	140	4	100	194
DDB_G0269062	3	0	12	277	0	151	63	0	1	155	70	2	262	1	69	90	5	2	7	3	0	76	0	3	0	87	186	0	9	18	179	10	12	69	0	13	19	13	60	16	19	0	1	35	38	5	1	38	24
DDB_G0269064	0	0	0	0	0	0	0	0	0	0	0	0	0	0	0	0	0	0	0	0	0	0	0	0	0	0	0	0	0	0	0	0	0	0	0	0	0	0	0	0	0	0	0	0	0	0	0	0	0
DDB_G0269066	2	0	1	0	0	0	0	1	0	0	0	0	2	0	0	1	0	0	0	1	0	0	0	0	0	4	0	0	1	0	0	0	0	0	0	0	1	0	0	0	0	0	0	0	0	0	2	2	10
DDB_G0269068	0	0	0	0	0	0	0	0	0	0	0	0	0	0	0	0	0	0	0	0	0	0	0	0	0	0	0	0	0	0	0	0	0	0	0	0	0	0	0	0	0	0	0	0	0	9	0	0	0
DDB_G0269070	30	47	59	65	52	110	21	130	68	80	118	78	102	164	9	56	103	28	55	175	69	116	67	32	63	46	61	76	71	12	53	42	13	44	43	280	109	87	70	66	78	11	21	11	7	14	14	18	13
DDB_G0269072	48	0	0	0	27	5	0	1	12	0	9	5	0	0	0	0	0	0	13	0	15	0	0	3	0	2	15	1	33	0	0	17	2	0	38	0	63	6	2	0	0	0	0	2	0	0	1	0	2
DDB_G0269074	82	0	0	0	13	12	1	0	0	0	2	2	0	0	0	0	0	0	0	0	66	0	0	10	0	0	26	0	59	0	1	0	2	0	171	1	103	4	0	1	0	0	44	15	0	0	0	0	18
DDB_G0269076	0	3	0	4	0	0	0	2	0	2	0	0	2	1	0	0	3	4	0	0	7	1	0	0	2	0	2	1	0	0	0	1	1	2	2	1	0	2	1	2	0	0	3	3	1	0	1	0	4
DDB_G0269078	0	0	0	0	0	0	0	0	0	0	0	0	0	0	0	0	0	0	1	0	0	0	0	0	0	0	0	0	0	0	0	0	0	0	0	0	0	0	0	0	0	0	0	0	3	141	0	0	0
DDB_G0269080	0	0	0	0	0	0	0	0	0	11	38	0	0	38	0	0	0	20	0	0	4	0	0	0	0	0	18	0	20	0	0	0	6	1	55	0	2	0	0	0	0	0	7	3	0	0	0	0	0
DDB_G0269082	0	21	0	0	0	0	0	0	0	0	0	0	0	0	0	0	0	0	0	0	0	0	0	0	0	0	1	0	0	0	53	0	0	0	0	0	11	0	0	0	0	0	0	0	0	0	0	0	0
DDB_G0269084	0	10	0	1	0	6	24	1	4	4	4	0	6	15	0	1	9	0	96	6	6	1	3	5	2	4	5	0	0	4	9	60	10	2	3	3	5	3	1	5	4	2	0	0	0	1	0	0	0
DDB_G0269086	416	1267	900	312	354	395	361	755	813	1515	1823	719	1065	67	2546	622	1088	3565	1583	1069	736	1484	944	817	1155	1625	884	223	549	1392	559	382	232	963	1408	277	1729	277	88	510	1036	1334	818	404	1005	193	690	677	612
DDB_G0269088	0	180	196	42	376	0	61	23	0	0	0	100	0	73	0	0	0	2	64	8	0	87	4	0	0	31	0	0	51	340	2	3	35	0	64	0	189	17	0	1	6	180	138	99	83	278	21	149	111
DDB_G0269090	0	0	0	0	0	0	0	0	0	0	0	3	0	0	0	16	0	1	0	0	0	0	0	0	0	0	0	0	0	0	0	1	0	23	0	0	2	0	9	0	0	0	0	0	0	0	0	0	0
DDB_G0269092	0	0	90	0	0	0	1	0	0	0	0	0	0	0	0	0	0	42	0	0	0	0	0	0	0	0	0	0	0	0	0	0	0	0	0	0	163	0	6	0	0	0	59	0	0	0	0	0	16
DDB_G0269094	0	3	1	0	0	0	3	0	0	3	0	1	0	2	1	3	1	8	0	2	4	0	0	0	2	0	2	0	0	1	2	0	1	0	0	0	1	2	2	0	1	0	2	1	1	1	1	0	1
DDB_G0269096	0	0	0	0	0	0	0	0	0	0	0	0	0	0	0	0	0	0	0	0	0	0	0	0	0	0	0	0	0	0	0	0	0	0	0	0	0	0	0	0	0	0	0	0	0	0	0	0	0
DDB_G0269100	3236	2274	303	1866	1746	3851	1240	1855	1733	2012	2573	1526	1457	71	170	1177	4201	1085	1583	1369	1798	1881	1251	1943	893	1233	1970	54	1875	860	741	1816	382	1233	3391	911	664	1371	747	4024	1500	2906	1155	3545	2227	2748	2530	3676	2350
DDB_G0269102	201	614	255	430	153	207	197	355	224	490	258	245	225	233	2	180	727	490	274	367	171	172	746	239	434	242	639	511	212	918	432	356	134	69	573	160	594	264	82	341	692	338	513	222	85	83	181	186	112
DDB_G0269104	195	71	85	33	37	132	46	22	17	99	185	49	80	8	0	69	159	147	19	37	91	43	93	49	6	0	137	6	30	117	79	152	34	24	135	69	264	44	6	11	117	44	31	12	27	9	30	19	17
DDB_G0269106	381	405	321	796	248	418	0	0	0	0	106	193	383	262	0	19	0	168	106	405	0	119	0	0	0	1	0	268	124	392	15	0	34	79	0	0	0	61	0	1	418	107	598	50	180	0	381	197	159
DDB_G0269108	0	0	0	0	0	25	0	0	0	1	0	326	0	0	0	0	0	0	0	0	0	0	0	0	0	0	0	0	0	0	0	0	0	0	0	0	0	0	68	0	0	0	0	0	0	0	0	0	0
DDB_G0269110	2190	799	2044	669	1016	1174	922	895	772	1947	2040	1127	1075	2285	827	454	1315	1364	661	2420	1414	516	1435	700	1613	1433	869	1444	914	678	1529	885	396	812	1532	584	1779	876	436	971	2097	1417	761	477	723	715	757	463	611
DDB_G0269112	0	0	0	3	0	0	0	66	0	0	324	0	0	0	0	1	0	0	0	0	0	0	0	0	0	0	0	426	0	0	0	0	0	0	0	1	0	0	0	0	0	65	217	225	63	0	37	509	154
DDB_G0269114	16	6	7	21	11	0	13	0	0	113	173	4	3	144	0	7	109	0	0	28	96	0	0	0	0	0	3	1	0	53	33	6	3	0	6	45	75	16	2	41	166	67	9	2	14	0	0	0	0
DDB_G0269116	0	0	0	0	0	0	0	0	0	0	0	2	0	0	0	0	0	0	0	0	0	0	0	0	0	0	1	0	0	0	0	0	0	0	1	2	0	0	1	0	0	0	0	0	0	1	0	0	0
DDB_G0269118	503	765	857	1044	529	751	304	699	735	1044	367	358	524	477	135	427	1047	1118	670	908	1164	830	887	495	1311	448	517	663	401	831	594	624	265	1424	510	34	1032	247	123	1154	885	185	849	538	539	521	828	464	203
DDB_G0269120	700	171	218	483	351	535	340	542	334	818	384	390	269	859	26	422	748	414	557	792	636	281	128	336	465	287	1153	87	274	1048	343	722	313	236	1516	362	1596	367	173	404	789	155	412	324	369	294	360	443	377
DDB_G0269122	10832	8382	14166	6505	10699	10172	7736	8633	12372	18543	10681	8102	8306	15543	3771	6103	11021	13701	20568	14758	11509	13113	14621	8482	10338	17933	9350	11402	6988	13061	13784	8662	4540	7433	12071	5223	10535	9162	3711	12097	12144	12855	13381	13333	12686	9835	12886	12507	12927
DDB_G0269124	0	0	0	0	0	0	0	0	0	0	0	0	0	0	0	0	0	0	0	1	0	0	0	0	0	0	0	0	0	0	0	0	0	0	0	0	0	0	0	0	0	0	0	0	0	0	0	0	0
DDB_G0269126	0	0	0	0	0	149	0	9	0	0	0	0	0	0	0	0	0	0	0	0	0	0	0	0	0	0	0	0	0	0	0	0	0	0	0	0	0	0	0	0	0	16	0	0	0	0	0	0	180
DDB_G0269128	0	0	0	0	0	0	0	0	0	0	0	0	0	0	0	0	0	0	0	0	0	0	35	0	0	0	0	0	0	0	0	0	27	0	0	0	0	0	0	1	0	0	0	0	0	0	0	0	0
DDB_G0269130	13	158	371	353	151	110	291	0	211	390	58	64	509	68	6	591	31	216	0	0	496	214	0	30	717	3	15	1	34	377	322	86	0	147	220	251	1	158	30	610	233	937	656	268	413	188	111	223	50
DDB_G0269132	0	83	0	0	0	7	0	0	0	0	40	0	0	0	0	0	0	88	10	539	0	0	0	0	0	0	0	0	0	0	0	0	1	0	0	0	0	0	1	0	0	0	6	16	19	98	201	7	26
DDB_G0269134	10885	9381	13563	9459	6501	12183	6828	9094	10165	17879	12134	8762	9706	17278	6599	7411	14959	13283	10225	11399	12280	10635	9903	6550	11303	11658	7794	11513	5578	7536	11951	8875	4592	10259	10399	2576	7354	8668	3379	12302	12761	9585	11956	8288	9949	8657	10478	8600	7878
DDB_G0269136	22150	15118	23640	19110	11957	22755	11912	18361	22237	33983	22930	17878	19851	28948	11014	14819	29050	19535	17106	24221	12593	22122	17027	10932	18282	28807	15136	19788	11257	14315	19598	20285	8438	14210	16554	6226	19659	16123	6554	24595	13833	18193	19162	14150	12680	9790	17340	19125	14985
DDB_G0269138	4818	3543	5270	3590	3146	2555	2100	5405	5058	9836	3001	3649	3607	10656	2855	4623	4704	7032	3655	6024	3088	3280	6611	2199	6200	3679	4542	4662	2890	4529	5738	4434	2453	3208	5002	2064	8709	3134	1370	3367	5133	5689	5311	3557	3096	2405	4392	3653	3363
DDB_G0269140	368	444	426	400	544	14	78	99	491	1079	270	444	363	315	902	282	1291	1011	1028	150	321	40	41	0	1402	270	299	335	160	1803	566	135	67	6	12	69	19	241	123	699	773	618	931	249	496	658	856	1341	652
DDB_G0269142	992	97	534	264	559	578	692	894	288	666	548	337	195	1972	60	612	372	750	523	379	624	413	345	224	52	2405	1598	65	53	2019	909	453	190	847	538	237	171	915	151	2016	169	193	169	377	195	131	195	253	561
DDB_G0269144	10655	10700	8771	10621	7998	14804	6254	6211	9182	15107	18231	5994	13037	17551	10486	6379	16540	20374	7131	13048	16322	8321	18816	8513	11317	7617	18214	11063	6431	16749	17483	8039	2301	20158	22619	5630	13986	10633	5248	14191	19087	15202	14280	25783	13548	24958	25015	19541	26103
DDB_G0269146	5538	5748	9795	6740	4251	8664	4344	7066	3922	14627	11048	7094	7057	15850	1506	6346	10068	6042	3359	11041	6819	7458	9270	3230	7506	6100	4453	7644	4890	3944	8435	7012	4219	6085	5939	3251	5546	6049	3946	5508	5802	4155	9287	6522	7923	9035	7498	7780	7218
DDB_G0269148	325	1309	696	1062	236	494	963	917	1112	2410	1249	769	617	6177	2667	545	1433	144	782	495	847	373	1624	363	1726	602	1548	1602	310	3	769	1511	986	1289	835	642	3197	1007	1063	1993	1784	2622	2002	904	913	3041	1967	1691	2561
DDB_G0269150	3	10	36	0	36	9	66	0	31	53	97	5	16	0	3	41	18	3	6	19	5	427	1	12	1	0	332	34	1	154	2	105	0	1	21	51	353	358	38	3	0	3	5	188	15	575	76	2	44
DDB_G0269152	0	0	0	0	0	0	20	0	5	0	0	0	1	11	21	0	0	5	0	0	6	0	0	0	0	0	0	12	0	0	2	0	0	0	16	0	36	1	0	0	0	0	0	0	0	6	0	0	0
DDB_G0269154	950	246	222	347	97	632	529	36	667	290	534	493	153	1186	22	351	158	145	625	249	883	274	478	131	105	454	1415	1155	117	23	2016	199	89	609	123	66	768	634	387	234	638	113	22	1280	50	784	896	680	375
DDB_G0269156	17398	6646	8273	6943	3118	8722	7525	5818	1030	19129	16684	6542	10392	11810	18980	14654	11529	10894	26777	16883	3633	8794	8872	2741	4425	9637	17542	5978	7060	7298	9159	6237	7585	11304	6993	9633	36640	9263	4201	8835	10523	3561	10050	9844	4164	9017	6666	7862	9163
DDB_G0269158	1825	906	306	1221	561	53	736	1278	17	1990	1436	880	103	397	2410	1238	375	270	632	113	616	319	1048	57	1727	412	621	5	351	16	16	337	201	104	1	1786	1996	704	226	870	797	244	172	1365	483	3689	1639	1331	1870
DDB_G0269160	5366	4511	1623	2057	3588	5018	1990	4475	1594	7609	5256	2669	1710	14256	1984	1666	5315	3515	7761	4062	5022	2152	3061	3524	2530	3145	1348	2996	2796	5859	3818	1711	908	1542	2571	4537	7468	3825	1912	3096	2578	4299	1664	2759	3006	2180	3173	3842	4671
DDB_G0269162	0	131	768	445	7	43	545	35	247	229	454	201	896	134	1429	229	46	93	0	64	0	187	207	133	1	766	126	4	535	300	503	133	17	33	100	305	415	11	21	592	29	438	31	140	98	172	8	186	47
DDB_G0269164	0	100	296	246	37	384	562	9	0	648	326	5	39	248	14	264	277	21	133	533	185	11	0	110	0	368	1190	744	88	223	123	0	152	661	25	54	805	0	46	33	57	20	0	36	4	63	213	12	88
DDB_G0269166	2	93	6	184	545	29	147	5	57	292	573	26	218	142	141	398	20	558	615	191	383	70	587	52	3	104	903	145	68	102	307	45	8	227	787	595	122	547	462	232	541	106	33	436	13	204	392	305	158
DDB_G0269168	1982	1055	2470	1288	492	1423	1026	782	1134	2541	1070	507	513	2077	668	567	1838	1575	497	1714	2044	2387	1530	852	2309	2149	1268	1704	959	1520	927	1181	340	1468	2640	292	2129	962	197	1598	2103	480	248	305	507	462	1049	492	470
DDB_G0269170	119	608	670	124	335	200	75	1684	193	516	589	653	44	2116	479	51	128	398	873	750	524	1	545	216	1098	616	236	283	534	994	506	360	177	553	485	112	117	320	99	355	179	147	41	66	162	13	105	84	101
DDB_G0269172	1	2	72	17	0	6	29	1	0	1	34	0	51	4	0	5	10	1	47	12	82	0	52	0	7	0	68	1	7	0	2	16	55	0	22	0	217	0	8	43	2	0	5	28	0	0	1	12	0
DDB_G0269174	179	442	393	651	249	540	275	436	900	602	677	374	157	626	260	152	270	601	559	838	277	222	454	82	836	235	529	704	302	251	238	507	317	218	489	271	936	584	243	675	641	327	271	101	51	82	471	284	172
DDB_G0269176	0	0	1	14	5	0	0	0	0	14	1	0	0	252	0	0	1	0	0	5	14	32	27	0	0	15	29	0	18	98	0	0	0	0	1	1	5	0	9	0	0	2	0	4	0	1	28	3	10
DDB_G0269178	0	0	0	0	0	0	0	0	0	15	0	0	0	0	0	0	0	0	0	0	0	0	0	0	0	0	0	0	0	0	21	0	0	0	0	0	0	0	0	0	0	0	0	0	0	0	0	0	7
DDB_G0269180	0	0	6	0	0	0	0	0	0	0	0	0	0	0	0	0	0	0	0	0	0	0	0	0	0	0	0	0	0	0	0	0	0	0	0	0	0	2	0	0	0	0	0	0	12	0	71	0	50
DDB_G0269182	409	398	694	811	138	242	180	422	288	120	116	326	665	985	10	345	446	99	319	223	436	484	429	552	176	459	437	300	165	387	343	222	220	1084	528	129	190	366	114	680	386	145	253	263	108	145	105	78	42
DDB_G0269184	9	110	53	0	14	16	44	29	97	88	190	57	244	15	85	96	7	84	0	117	10	83	46	226	13	362	138	10	94	120	32	203	9	5	239	58	36	212	28	88	0	290	156	169	16	127	138	291	101
DDB_G0269186	0	93	0	0	34	135	81	7	322	152	16	200	84	304	0	0	231	54	0	0	78	157	0	74	0	0	23	138	171	156	96	6	89	125	102	134	88	0	28	68	7	0	61	44	1	60	2	35	11
DDB_G0269188	0	0	10	127	13	56	237	16	439	106	928	8	63	502	229	56	4	8	204	0	66	397	319	51	379	223	103	83	177	0	51	92	5	343	110	106	844	25	199	3	26	59	59	167	5	50	4	86	143
DDB_G0269190	335	186	2440	18	365	511	326	28	313	730	570	224	328	1065	1288	417	674	2040	938	1208	85	65	429	325	0	0	285	524	806	926	20	98	470	966	89	104	1235	264	0	854	37	397	411	365	453	1018	355	621	484
DDB_G0269192	804	724	1486	788	295	250	351	1603	655	640	531	403	690	454	2183	458	836	1139	926	1126	509	622	826	379	2693	240	880	554	828	784	644	527	321	458	1184	488	1683	416	593	2441	1539	683	2042	942	2338	1792	1672	1352	713
DDB_G0269194	360	4	478	206	610	86	187	118	527	280	755	79	304	79	1683	592	518	10	77	149	395	259	1026	108	589	177	1254	644	11	143	269	114	217	680	472	153	1607	20	169	207	75	198	179	453	34	408	38	174	405
DDB_G0269196	2814	2119	1142	2041	1285	1418	637	2078	1170	3491	1740	1260	1151	4046	2199	1636	1928	2029	1738	1576	2221	1720	3965	937	774	2530	934	2134	797	669	1589	1640	638	785	1948	589	4013	1891	451	5373	2655	2596	3481	4052	3827	5216	2442	3450	3653
DDB_G0269198	479	446	532	478	335	2	146	478	441	932	459	661	417	198	135	173	453	587	4	422	457	216	161	86	960	308	254	446	426	152	331	338	103	261	614	78	524	8	8	434	338	152	1	318	234	46	41	264	288
DDB_G0269200	124	328	147	558	186	0	325	924	0	210	723	201	22	367	893	464	38	421	1411	301	677	4	880	1307	263	311	143	455	1377	243	44	40	215	18	644	42	346	10	222	48	746	412	1017	1216	835	1499	1725	1491	1505
DDB_G0269202	15	1	544	357	0	282	524	36	0	2114	4241	0	130	669	0	278	1150	1305	1044	658	2221	2859	0	0	0	0	5049	1034	194	1544	142	374	658	83	516	5929	6027	1661	942	164	577	343	968	454	328	436	837	791	1757
DDB_G0269204	3	38	3	9	149	1	0	13	0	84	2	0	0	8	2	66	19	8	0	1	70	0	0	216	2	0	17	14	2	67	166	1	4	161	5	134	4	0	4	261	1	1	3	6	3	28	244	9	11
DDB_G0269206	1723	3057	962	2300	1507	875	1776	1571	1447	1642	3240	443	1339	1230	3942	1342	3554	1018	0	2172	2311	1113	2504	814	1978	2783	1855	570	2156	556	1484	1133	670	1650	3159	202	2349	1771	1121	3381	1861	1786	83	479	283	1111	1229	136	399
DDB_G0269208	114	268	49	296	43	2	94	277	71	34	69	36	24	51	37	164	729	39	0	95	19	19	129	76	45	87	67	68	41	106	179	72	11	52	35	12	81	43	31	125	24	67	7	32	75	15	31	13	22
DDB_G0269210	532	604	305	442	494	365	1252	379	60	327	2441	10	177	692	2207	95	1456	4499	92	227	101	848	196	239	161	1578	603	504	254	48	193	197	105	874	269	666	4721	1401	466	1798	531	265	178	187	117	1123	807	115	80
DDB_G0269212	821	382	438	863	520	373	222	793	96	759	759	18	256	1860	417	286	676	3329	394	154	215	836	299	546	567	432	344	350	232	8	440	328	105	725	119	254	662	544	357	1803	852	504	780	352	426	1208	1193	162	104
DDB_G0269214	5	0	14	0	0	98	32	2	22	21	3	15	1	308	0	5	1	26	0	0	66	5	31	0	42	2	0	12	25	0	2	2	0	3	5	0	6	7	0	10	117	0	0	0	104	5	0	0	0
DDB_G0269216	1	0	1	57	1	0	0	0	0	0	6	24	0	0	0	0	0	0	0	0	0	0	0	0	0	137	9	8	4	0	65	0	0	81	0	20	38	1	0	7	8	0	0	0	0	4	17	2	4
DDB_G0269218	61	16	47	52	65	90	23	0	5	141	12	3	106	167	0	45	14	16	36	91	66	57	3	6	35	5	66	70	1	46	48	23	19	105	93	11	13	37	14	140	45	10	17	4	6	2	4	9	3
DDB_G0269220	0	0	4	21	3	0	2	1	7	11	2	3	13	1	0	1	3	0	0	6	11	34	0	6	1	1	0	12	0	0	1	5	0	0	0	1	1	0	9	0	0	0	0	0	1	0	0	0	2
DDB_G0269222	0	32	1	1	5	9	4	0	1	2	0	0	1	1	0	1	1	4	1	5	1	0	52	6	3	1	3	0	11	0	1	1	7	1	0	1	40	1	2	1	0	13	2	14	0	0	2	4	19
DDB_G0269224	222	2	11	44	88	147	50	0	34	149	67	94	76	145	158	13	7	155	5	172	36	0	351	3	55	55	252	135	37	174	2	7	76	1	41	101	19	78	64	0	8	1	1	20	0	3	27	29	22
DDB_G0269226	134	0	0	224	0	0	155	7	80	200	11	0	0	0	0	87	0	0	0	0	0	24	0	0	0	1	0	0	0	0	5	247	105	864	0	225	33	102	51	8	131	318	0	286	7	301	8	150	200
DDB_G0269228	0	0	0	0	0	35	3	0	0	0	0	0	0	0	0	0	0	1	0	0	0	16	0	1	0	0	1	0	0	0	9	0	49	0	3	1	56	0	0	0	3	0	0	0	2	0	0	0	0
DDB_G0269230	1751	1387	3418	1384	472	1075	1114	1592	984	2058	1477	802	885	2088	1014	972	1337	4300	3565	1135	3031	1377	740	936	1432	1632	2341	3657	304	1769	2022	838	709	1819	2099	455	2797	1342	430	1371	2642	2371	3485	548	1077	2539	1401	897	1095
DDB_G0269232	0	0	83	370	11	32	180	0	0	22	249	28	126	333	0	105	83	26	4	0	43	91	57	3	27	0	335	2	0	0	11	23	62	0	0	78	681	66	85	0	2	161	4	46	114	60	380	32	68
DDB_G0269234	27151	20459	22427	17153	20942	32313	13066	25624	19201	68967	21958	23975	16731	42438	8706	20776	30811	28087	14977	26993	18834	37324	15587	14076	20857	42685	62521	20746	14288	14462	14624	25021	8509	16786	21288	21383	44773	38084	18160	32337	15483	18049	22391	13170	13466	13814	13568	22398	20217
DDB_G0269236	341	399	443	171	386	385	370	560	297	426	726	286	207	436	80	172	863	797	584	614	395	209	285	211	591	487	356	191	84	226	50	303	239	300	251	285	618	252	180	361	622	101	285	343	408	240	351	342	240
DDB_G0269238	126	1189	820	544	379	729	594	553	906	656	297	690	1367	2110	286	344	256	1853	647	1016	911	701	571	457	374	576	686	1577	191	662	1643	813	305	1753	721	282	565	378	205	979	950	597	1663	1080	1554	1626	2474	932	1012
DDB_G0269240	157	59	154	82	71	1	172	55	149	80	207	26	128	862	9	39	219	0	390	260	407	150	143	30	73	5	5	165	71	133	208	43	117	158	632	126	50	208	147	60	452	26	87	136	3	90	99	56	30
DDB_G0269242	1465	1044	46	2111	2050	886	949	884	953	1187	1383	1322	3066	746	306	80	344	1927	1285	1425	963	840	2213	1090	1100	791	2121	1279	694	861	247	1079	867	877	2821	1288	2065	1178	1148	1194	108	316	21	718	546	1242	2447	1068	1983
DDB_G0269244	0	0	0	23	2	0	8	0	0	0	7	5	0	0	0	1	0	26	2	79	3	0	0	8	0	0	0	0	0	0	1	0	7	6	0	37	2	0	0	0	0	0	0	7	0	0	0	0	0
DDB_G0269246	177	269	0	140	168	0	123	2	0	134	615	3	39	424	0	0	288	19	706	0	262	0	1	61	60	0	388	0	9	0	40	0	21	1	430	56	768	391	1	0	0	0	4	43	17	158	54	325	339
DDB_G0269248	2635	2201	1942	1286	360	2224	819	995	1662	3292	1072	2548	711	339	0	198	2480	602	365	1353	1684	1476	723	1415	2357	1599	2799	467	2568	779	1006	1201	776	1234	3547	776	1177	2112	1003	1944	2429	1103	70	630	909	1161	255	987	731
DDB_G0269250	52	28	39	12	56	8	30	11	8	255	46	5	0	26	130	9	0	48	9	8	7	7	7	206	0	15	206	7	87	20	53	0	7	599	18	226	726	0	56	41	15	22	112	89	0	12	278	0	1
DDB_G0269252	40	0	0	33	19	41	57	6	37	342	58	3	20	229	8	70	5	0	0	14	26	2	169	203	29	42	182	53	11	3	3	21	42	0	2	124	52	2	2	75	108	1	1	0	1	17	0	23	39
DDB_G0269254	0	4	0	0	0	0	0	0	0	0	0	0	0	0	0	0	0	8	0	0	0	98	0	0	0	0	15	0	0	0	0	0	0	0	0	1	0	0	4	0	0	18	0	93	0	2	7	0	110
DDB_G0269256	102	113	166	129	30	91	77	31	29	143	81	144	498	942	77	55	340	64	0	189	4	64	100	4	32	70	48	54	253	133	38	38	87	179	27	27	126	20	57	43	19	10	8	11	1	1	65	20	26
DDB_G0269258	0	0	0	2	0	0	2	1	0	0	0	1	1	0	3	3	0	1	0	0	1	0	0	0	1	0	1	0	0	2	3	0	0	0	1	1	0	6	1	0	0	1	0	0	1	0	1	1	1
DDB_G0269260	6	9	49	18	3	11	19	4	2	7	4	4	36	166	9	8	11	6	0	34	5	5	2	0	8	6	3	5	26	12	8	3	7	14	1	2	3	5	4	9	4	3	0	1	2	0	9	2	7
DDB_G0269262	0	45	43	48	94	0	23	83	40	1	89	3	265	37	89	25	0	50	0	20	1	109	0	0	56	0	25	0	131	342	5	13	1	57	2	96	71	17	16	45	114	4	0	4	0	2	5	8	13
DDB_G0269264	0	0	1	3	0	0	1	0	0	1	0	0	3	1	1	1	0	0	0	1	0	0	0	0	1	0	1	2	1	0	1	0	1	0	1	0	1	2	0	1	0	1	0	0	0	1	0	1	2
DDB_G0269266	0	10	4	0	0	6	43	2	3	0	1	0	26	1	26	0	1	0	9	0	6	1	0	0	0	107	0	414	0	13	210	0	31	0	0	0	0	85	26	0	0	0	10	352	1	24	29	2	40
DDB_G0269268	0	0	0	0	0	0	4	0	0	0	1	0	0	1	0	4	3	0	0	0	0	0	0	0	0	0	0	0	0	0	5	0	2	0	0	0	0	0	2	0	0	0	0	1	0	0	0	0	0
DDB_G0269270	15	10	47	40	7	10	16	9	0	7	5	10	93	226	27	19	16	10	0	40	1	10	0	0	12	6	0	17	65	15	2	5	24	12	3	2	4	3	9	10	8	4	0	4	1	1	15	9	11
DDB_G0269272	0	0	118	0	0	0	130	0	0	320	0	0	1	0	0	88	0	43	0	0	17	0	7	130	0	0	0	1	0	93	242	0	0	6	0	16	0	0	12	0	0	1	156	0	0	0	0	31	0
DDB_G0269274	19	78	0	0	0	72	9	0	0	36	29	4	2	0	0	0	0	0	0	0	0	0	34	12	6	0	1	83	38	33	0	17	0	2	0	1	58	19	0	0	108	2	3	0	0	2	0	0	2
DDB_G0269276	1	8	19	15	4	36	4	10	3	9	2	2	3	1	0	6	51	4	5	5	57	46	1	6	0	48	1	1	0	14	14	3	25	2	0	0	12	2	4	12	13	0	1	4	2	0	0	1	2
DDB_G0269278	4	0	33	0	0	0	0	0	0	8	0	0	13	0	0	0	20	5	0	0	20	0	34	38	74	0	0	8	0	0	16	0	0	2	0	0	2	0	1	0	0	3	0	0	0	4	0	0	1
DDB_G0269280	0	0	0	0	0	0	0	0	61	39	0	32	0	0	0	0	0	370	0	0	264	2	0	1	0	0	0	0	0	0	2	37	0	76	0	0	0	0	0	0	0	0	0	0	0	0	0	0	0
DDB_G0269282	336	43	283	9	33	20	180	54	255	321	260	268	49	64	49	119	532	260	0	39	67	286	0	44	238	344	107	45	456	1	23	346	96	259	90	0	232	207	0	158	251	80	331	77	116	40	254	148	164
DDB_G0269284	131	24	17	180	191	10	112	314	93	348	120	37	5	69	287	109	0	250	106	22	44	223	66	4	0	88	155	117	8	73	158	2	28	57	178	27	44	22	15	6	0	48	2	122	13	170	74	296	304
DDB_G0269286	9	13	91	60	146	3	30	37	114	0	179	12	58	0	209	113	0	183	163	72	10	23	35	15	291	153	119	4	86	29	5	3	84	100	35	139	328	40	93	340	23	49	21	83	2	23	61	11	104
DDB_G0269288	16	438	4	129	238	1	29	241	825	122	273	112	76	104	1	265	322	798	0	43	517	140	26	238	24	1	605	0	151	137	2	50	189	68	6	33	177	69	152	131	0	63	10	154	4	168	226	11	28
DDB_G0269290	1007	314	822	1381	552	1225	557	685	2091	1891	726	1189	1680	2339	839	912	969	2426	753	2328	2261	1198	1698	610	468	1967	595	576	870	1152	1912	956	351	1852	2262	287	1293	745	221	1427	1762	1979	1395	1257	915	800	1299	1375	1078
DDB_G0269292	316	179	25	290	8	13	158	35	415	305	90	0	3	246	51	166	63	299	279	272	80	25	320	169	21	50	559	144	83	664	5	132	183	19	110	239	485	33	23	238	253	178	154	156	13	47	112	266	198
DDB_G0269294	0	0	0	26	0	10	12	40	0	101	1	0	3	0	0	37	0	1	0	0	0	0	0	2	0	0	57	280	0	0	2	0	0	0	0	29	158	0	2	0	6	1	0	22	1	34	0	20	25
DDB_G0269296	1	0	11	0	41	3	0	0	0	20	92	2	0	25	0	4	0	0	0	32	0	17	15	1	111	3	91	170	27	0	121	1	0	53	94	155	5	0	90	0	0	0	0	47	2	20	1	69	14
DDB_G0269298	159	0	13	94	0	1	64	0	0	34	52	0	0	0	7	0	0	3	86	14	73	0	22	1	0	0	57	14	0	0	2	0	22	0	284	2	1	0	6	153	210	0	11	16	1	6	5	14	0
DDB_G0269300	0	0	0	0	4	0	0	0	0	0	0	0	0	0	0	0	0	0	0	14	0	0	0	0	0	0	0	0	0	0	0	0	0	0	0	36	0	0	1	0	0	0	1	0	0	0	0	0	0
DDB_G0269302	58	38	97	34	0	0	3	28	62	16	27	0	46	0	0	11	128	8	0	34	5	0	0	7	4	111	31	2	7	4	67	53	21	103	43	8	6	13	1	0	3	14	10	6	11	7	2	1	1
DDB_G0269304	0	0	12	1	0	13	0	0	22	25	4	7	28	0	0	0	71	13	0	0	8	0	0	0	18	0	12	0	12	0	0	41	1	15	0	31	0	28	30	137	0	0	0	0	0	0	0	3	0
DDB_G0269306	0	110	0	87	73	0	72	0	0	0	52	1	0	212	0	0	0	645	129	78	0	10	73	34	0	0	2	59	3	0	16	0	82	0	0	80	319	71	0	0	2	0	1	25	42	66	105	21	41
DDB_G0269308	0	0	0	0	0	0	0	0	0	0	0	0	0	0	0	0	0	0	0	0	0	0	0	0	0	0	0	0	0	0	0	0	0	0	0	0	0	0	0	0	0	0	0	0	0	0	0	0	0
DDB_G0269312	299	131	127	341	80	158	171	192	43	205	56	178	84	80	9	240	39	128	977	23	75	367	16	72	0	97	193	95	96	46	342	238	103	50	31	105	367	85	76	231	165	7	25	26	13	33	27	79	9
DDB_G0269318	0	0	0	0	0	0	0	0	0	0	0	0	0	0	0	0	0	0	0	0	0	0	0	0	0	0	0	0	0	0	0	0	0	0	0	0	0	0	0	0	0	0	0	0	0	0	0	0	0
DDB_G0269320	0	0	0	0	0	0	0	0	0	0	0	0	0	0	0	0	0	0	0	0	0	0	0	0	0	0	0	0	0	0	0	0	0	0	0	0	0	0	0	0	0	0	0	0	0	0	0	0	0
DDB_G0269322	378	0	0	111	0	0	0	0	0	0	53	0	0	0	0	0	0	0	1585	0	0	0	0	0	0	0	0	0	0	0	0	0	11	0	31	0	32	5	1	0	0	101	6	0	0	0	0	21	0
DDB_G0269324	0	0	0	0	23	0	0	0	0	0	12	10	0	0	0	0	0	0	0	2	0	0	1	0	9	0	6	21	0	0	0	0	0	0	0	0	4	0	8	0	0	0	0	1	0	0	0	0	0
DDB_G0269326	0	0	0	3	0	56	80	95	1	162	16	14	2	0	16	0	76	1	8	9	0	0	28	17	0	127	53	59	0	0	55	0	12	125	81	25	52	14	6	86	0	0	3	1	0	1	0	0	0
DDB_G0269328	1	4	5	62	0	1	1	27	84	3	85	0	43	0	117	0	28	29	0	0	64	0	0	0	0	0	2	2	0	0	0	44	1	38	8	57	52	9	9	0	0	0	0	10	1	2	0	1	5
DDB_G0269330	1	90	0	14	41	9	15	0	0	56	65	7	73	0	0	0	7	32	44	0	47	0	0	20	88	101	109	0	6	30	54	38	0	0	28	20	64	25	1	55	0	6	0	1	0	6	0	6	9
DDB_G0269332	548	47	2	16	29	21	88	247	4	178	46	246	141	3	230	104	113	11	317	115	288	318	81	0	3	49	53	461	6	0	1	0	26	5	38	52	11	84	10	0	133	205	0	19	4	0	251	21	50
DDB_G0269334	775	245	25	529	558	265	705	280	13	871	1389	385	444	447	3	20	1372	472	32	203	286	91	304	367	318	763	772	268	224	188	695	7	227	12	511	778	624	729	277	380	487	1008	434	287	99	783	277	324	317
DDB_G0269336	46	4	12	28	37	28	5	13	26	142	34	27	20	1	0	15	7	15	2	25	20	22	15	50	2	6	38	3	25	6	29	24	29	41	22	11	46	34	9	0	25	0	10	8	4	3	9	0	0
DDB_G0269338	0	1	1	1	0	5	1	0	2	0	1	0	1	2	0	0	0	0	2	0	0	0	0	0	0	0	9	0	0	1	0	0	0	0	7	1	2	0	1	0	1	0	0	0	0	0	0	0	0
DDB_G0269340	4	351	955	311	295	236	221	1017	89	211	623	93	220	67	265	343	423	273	295	799	258	452	192	42	568	446	626	259	145	337	307	185	181	124	332	443	728	336	321	309	431	117	75	80	65	65	226	74	61
DDB_G0269342	72	55	96	119	83	112	26	29	126	75	14	74	21	61	61	65	95	28	12	154	65	160	100	11	89	136	93	72	158	203	42	41	49	86	58	31	42	79	55	214	110	10	4	3	5	2	5	7	2
DDB_G0269344	674	202	449	1792	107	125	328	57	1120	306	392	475	349	669	517	41	76	1129	138	1102	646	515	1232	453	472	807	111	1719	1112	619	524	1779	182	719	1753	54	691	69	167	677	410	248	217	548	669	255	458	250	188
DDB_G0269346	0	0	0	4	0	0	0	0	0	0	0	0	0	0	0	0	0	0	0	0	0	0	0	0	0	0	0	0	0	0	0	0	0	0	3	0	0	0	0	0	0	0	0	0	0	0	0	0	0
DDB_G0269348	281	121	0	56	39	40	80	0	1	57	108	31	1	176	0	10	46	11	19	158	24	6	0	1	0	3	75	208	5	0	0	14	79	4	335	43	19	4	10	125	191	0	1	1	4	4	0	1	1
DDB_G0269350	0	0	0	0	86	0	0	0	0	0	1	0	0	0	0	0	0	29	0	0	0	0	25	0	0	0	0	0	0	0	0	0	5	6	2	0	0	0	0	0	0	0	0	2	0	0	0	0	0
DDB_G0269352	309	144	73	242	317	0	7	9	0	42	272	103	127	471	0	422	14	0	84	1	60	292	29	0	0	140	126	39	117	37	350	236	155	41	129	105	259	0	14	5	235	14	0	58	39	50	117	6	18
DDB_G0269354	367	376	6	326	34	163	58	0	0	169	88	11	572	18	7	229	373	153	0	153	108	330	0	14	3	426	626	591	638	271	26	19	122	14	0	300	149	367	205	315	100	0	0	1	3	56	87	12	2
DDB_G0269356	334	192	244	209	39	0	35	0	232	188	205	2	355	0	0	70	22	1114	0	67	0	171	90	131	3	177	0	66	115	276	389	94	53	2	3	0	129	60	2	0	10	137	52	56	15	29	2	48	60
DDB_G0269358	110	0	8	0	2	60	7	0	29	0	27	75	40	0	0	0	283	0	0	0	1	0	0	0	0	147	0	0	0	0	1	3	15	0	1	0	0	21	0	0	0	27	15	0	0	0	0	29	0
DDB_G0269360	1	0	0	0	0	0	0	0	0	0	0	0	8	19	0	0	0	0	0	0	0	0	0	0	0	0	0	0	0	0	0	0	0	0	0	0	0	0	0	0	1	0	0	0	0	0	0	0	0
DDB_G0269362	29	22	18	0	55	0	0	0	0	0	180	0	203	1317	0	0	0	0	0	25	132	418	186	1	0	0	250	497	137	5	1	361	222	0	0	1133	345	487	65	0	149	0	68	1	11	274	7	33	427
DDB_G0269364	0	10	0	0	0	3	52	0	0	0	0	0	63	0	0	0	0	0	0	0	0	0	0	0	0	0	14	0	0	326	0	0	4	0	12	0	1	26	14	0	0	15	0	43	0	0	1	0	0
DDB_G0269368	202	178	12	153	70	6	61	416	67	223	137	55	115	24	68	8	120	3	279	352	106	85	39	25	129	11	42	4	28	51	129	81	75	2	311	17	151	1	19	319	64	92	36	25	17	18	53	40	53
DDB_G0269370	10	126	240	142	168	63	52	224	190	235	135	134	204	364	0	40	298	81	110	76	116	139	18	82	20	271	466	128	193	134	113	287	46	358	256	76	189	28	42	166	44	74	0	56	11	9	66	8	94
DDB_G0269372	3	42	251	84	122	475	133	204	326	421	155	158	8	0	90	80	568	710	623	150	387	444	335	197	12	263	294	430	125	285	1260	88	78	383	426	163	416	219	2	569	533	342	69	309	545	470	104	264	306
DDB_G0269374	43	9	1	9	20	3	24	17	0	170	0	26	51	47	1	0	24	15	0	19	3	45	0	1	5	0	0	6	40	0	19	60	0	4	18	0	15	1	32	17	50	4	6	6	2	1	0	1	0
DDB_G0269376	0	23	14	0	0	55	0	0	0	151	0	18	2	0	0	111	1	69	0	0	0	32	2	2	176	1	0	0	9	0	77	19	4	0	114	0	0	0	0	4	44	70	5	35	6	9	19	27	9
DDB_G0269378	138	1	0	1	74	67	20	0	0	6	67	1	13	328	1	33	48	8	718	2	7	240	37	33	32	0	176	0	166	94	0	60	38	27	7	97	25	9	0	0	0	0	122	5	12	10	116	57	18
DDB_G0269380	2701	693	77	464	786	281	400	2393	837	1993	1852	527	1291	1401	158	567	118	1069	277	278	963	302	99	120	528	809	1254	553	132	983	143	240	281	182	820	711	1445	1200	246	1372	537	506	678	1329	1558	1425	724	289	604
DDB_G0269382	3645	4030	3585	3577	4421	4329	3211	5331	3506	8128	4012	3474	3004	9803	5465	5533	5820	10015	4585	5683	5459	3825	2870	4750	5693	7132	4198	4752	3360	5867	3942	4817	1416	2735	4244	2502	2832	2690	2242	7364	4999	5496	4743	4506	3524	4378	3422	5589	4461
DDB_G0269384	0	1	0	0	1	0	0	0	0	0	0	0	0	0	0	0	6	2	0	27	0	0	0	0	0	0	0	0	0	0	0	0	1	0	0	15	0	3	13	0	2	0	2	0	0	2	1	1	0
DDB_G0269386	0	6	0	81	0	19	36	0	1	0	2	0	0	0	2	0	0	446	0	1	2	0	0	0	17	2	0	56	0	2	1	0	0	0	0	0	163	0	0	8	0	0	169	0	0	0	475	0	20
DDB_G0269388	89	4	684	498	63	750	552	17	34	896	256	0	210	0	1439	43	1648	2	0	138	628	284	88	348	20	131	277	38	27	67	103	415	355	24	380	26	128	5	0	745	67	0	6	7	49	2715	3064	570	0
DDB_G0269390	0	0	3	0	0	0	0	0	0	0	0	0	0	0	0	0	1	1	0	0	19	0	0	0	0	0	0	0	0	2	0	4	0	0	0	0	0	0	0	0	0	0	0	0	0	0	0	0	0
DDB_G0269392	0	0	0	0	0	0	0	0	0	0	0	0	0	1	1	0	0	0	0	0	0	0	0	0	0	0	0	0	0	0	0	0	0	0	0	0	0	0	0	0	0	0	0	0	0	0	0	0	0
DDB_G0269394	0	0	1	0	1	0	0	143	0	0	0	0	0	0	0	0	0	0	0	0	1	0	0	0	0	0	0	1	145	0	0	0	0	0	0	0	0	0	0	0	0	0	0	1	0	0	10	3	5
DDB_G0269398	458	210	289	138	161	314	93	544	85	296	490	29	186	524	308	253	346	103	102	294	73	358	18	32	41	291	299	663	119	128	164	54	181	363	33	0	311	343	110	358	241	0	3	22	3	0	24	4	25
DDB_G0269400	26	35	2	57	37	21	29	0	7	2	194	60	45	8	0	14	4	0	6	50	92	55	118	0	57	67	20	72	60	23	118	27	29	97	127	175	77	20	12	57	47	17	0	4	2	1	4	4	3
DDB_G0269402	39	14	1	12	0	0	10	1	0	49	8	3	4	0	0	0	46	23	0	12	9	31	57	0	0	23	12	0	9	20	27	0	4	6	0	10	56	18	17	24	28	6	0	0	0	0	0	5	6
DDB_G0269404	51	31	140	31	0	11	0	110	149	43	2	0	95	241	104	0	0	201	1	13	5	0	98	110	159	0	56	3	5	9	7	70	40	6	168	0	11	1	64	22	201	0	0	13	1	0	0	1	14
DDB_G0269406	0	4	0	0	0	0	10	0	0	0	0	0	0	39	0	1	0	0	536	0	0	1	0	0	0	0	0	3	0	1	0	0	0	0	0	6	1	35	4	0	0	0	1	0	0	0	0	40	0
DDB_G0269408	0	0	0	0	0	0	0	0	0	0	0	0	0	9	0	0	0	0	0	0	0	0	0	0	0	0	1	0	0	0	0	0	0	3	0	0	0	0	0	0	0	37	0	0	0	0	0	0	0
DDB_G0269410	2878	3203	1509	3243	3913	2412	1649	4622	3821	3626	1400	2226	1409	5337	1186	1370	1847	3526	4419	4268	3787	1629	4149	2138	3518	3275	637	2208	2445	2653	2967	2114	1209	1444	2555	1265	1160	1160	469	4510	2178	3627	2558	2255	2700	1109	3101	3744	2196
DDB_G0269412	420	0	6	50	10	0	0	47	364	95	232	9	0	12	0	365	770	573	55	126	0	125	6	365	0	1	46	392	0	0	289	0	1	220	0	17	0	251	3	0	792	151	595	4	7	271	1000	96	240
DDB_G0269414	597	342	1281	1334	203	790	1117	288	1281	1457	1875	354	1071	1920	282	345	845	1586	260	1047	1540	543	68	293	837	1165	1117	1123	232	813	2875	725	445	1285	1808	168	2020	608	339	932	2071	1646	579	417	2255	1057	569	792	642
DDB_G0269416	0	149	2	6	0	66	40	5	0	4	93	0	61	0	103	7	2	2	52	0	0	81	40	0	8	0	22	0	1	0	123	0	2	229	1	0	148	5	37	0	2	48	0	0	0	29	30	0	13
DDB_G0269418	65	0	33	10	0	38	1	0	90	34	0	15	0	261	0	0	4	0	0	6	0	73	0	0	0	0	5	0	0	0	0	74	0	58	1	61	0	6	0	12	0	0	0	0	1	5	2	0	2
DDB_G0269420	0	1	7	0	0	0	0	0	0	0	11	12	0	0	0	0	0	2	0	0	0	0	0	0	0	0	2	68	33	0	0	28	2	6	0	12	12	0	0	0	0	0	0	0	0	0	0	0	0
DDB_G0269422	0	0	0	0	0	0	0	0	0	0	0	0	0	0	0	0	0	1	0	0	0	55	0	0	0	0	0	0	0	0	0	0	0	0	0	0	0	0	0	0	0	0	0	0	0	0	0	0	0
DDB_G0269424	0	0	0	0	0	0	0	0	0	0	1	0	0	0	0	0	0	2	0	0	0	0	227	0	0	0	1	0	0	0	0	1	0	0	0	16	0	0	4	0	0	0	0	0	0	0	0	0	4
DDB_G0269426	2	5	8	90	83	198	0	252	3	32	5	1	185	50	21	2	82	1	10	216	17	13	154	0	40	0	112	18	177	49	51	63	1	9	1	82	75	9	32	116	0	5	1	35	10	70	0	18	39
DDB_G0269428	0	0	0	0	0	0	0	0	0	0	0	0	0	0	0	0	0	0	0	0	0	0	0	0	0	0	0	0	0	0	0	0	0	0	0	0	0	0	0	0	0	0	0	0	0	0	0	0	0
DDB_G0269430	13	0	59	2	87	118	45	69	3	0	3	0	2	29	4	18	6	1	3	234	46	0	15	120	0	19	221	0	12	0	2	74	2	299	0	13	288	3	21	129	0	2	0	7	0	0	1	13	0
DDB_G0269432	2	0	1	12	2	1	111	3	11	1	0	14	271	0	36	1	0	1	0	5	1	0	0	0	0	413	1	0	120	0	61	0	0	1	0	1	0	3	1	0	26	33	139	6	84	54	0	4	20
DDB_G0269434	0	4	4	0	0	0	0	0	1	0	0	0	0	0	0	0	0	0	0	0	0	0	0	0	0	0	0	0	0	0	0	0	0	0	0	0	0	0	0	0	0	0	0	0	0	0	0	0	0
DDB_G0269436	18	82	243	0	0	0	0	0	0	39	12	34	32	35	0	4	10	70	2	0	68	7	7	4	18	0	0	7	98	0	173	97	8	74	12	0	9	0	0	15	6	24	5	26	17	2	2	36	17
DDB_G0269438	100	673	448	454	680	80	173	199	8	477	483	261	839	615	1104	1012	1295	727	20	569	909	117	582	88	468	407	325	131	346	179	147	410	329	855	454	307	2003	52	266	230	830	344	325	112	46	67	249	81	67
DDB_G0269440	0	0	2	5	1	0	64	100	12	22	14	0	170	0	0	38	0	1	0	24	2	2	18	1	0	1	18	232	232	0	146	4	0	82	0	0	0	35	5	3	0	14	1	58	0	0	2	59	34
DDB_G0269442	15	29	1	0	0	3	0	0	262	0	143	7	1	1	0	0	423	2	0	161	157	0	19	8	522	295	32	70	0	3	1	10	0	4	2	1	0	1	3	23	0	0	0	0	82	80	1	193	101
DDB_G0269444	194	100	279	80	154	299	132	424	41	304	87	237	56	35	421	105	6	305	0	181	147	228	0	100	307	262	234	297	702	180	173	466	99	84	206	102	597	256	84	402	260	145	65	179	144	128	24	275	255
DDB_G0269446	0	0	1	3	0	5	17	0	2	0	1	0	14	0	0	59	0	0	8	0	0	1	0	0	0	1	19	11	1	67	1	42	10	2	0	0	0	6	0	0	23	8	1	8	1	0	0	4	2
DDB_G0269448	0	0	1	0	0	1	56	0	1	99	20	19	316	71	132	6	1	1	30	3	0	2	1	0	0	0	84	311	22	0	198	0	80	201	81	163	3	1	0	10	7	0	0	0	6	33	0	17	36
DDB_G0269450	153	35	6	79	18	0	4	55	0	8	78	39	110	195	1	18	0	17	97	55	1	91	50	0	1	115	63	50	81	47	6	79	77	40	8	31	99	18	24	108	5	1	1	1	0	1	7	2	5
DDB_G0269452	543	0	57	410	22	0	15	239	0	91	122	0	0	138	0	49	53	144	138	276	0	0	0	0	0	74	242	192	52	0	39	8	45	0	0	81	0	8	113	17	0	82	0	47	0	1	18	37	138
DDB_G0269454	1133	1407	821	1405	279	926	1867	454	301	3033	1870	249	1651	271	461	2631	2224	1336	432	2016	868	1144	53	201	1577	1454	2002	1621	537	25	939	1269	1441	1782	1040	1466	2543	1979	322	1641	902	51	10	148	253	71	757	199	64
DDB_G0269456	0	0	2	0	0	0	0	0	0	0	2	0	0	4	0	3	4	1	0	0	0	0	0	0	0	0	0	0	0	0	0	2	0	0	0	0	0	0	0	0	0	0	0	0	0	0	0	1	0
DDB_G0269458	6151	9484	10045	6682	4022	2511	4171	5762	3254	9472	4450	3237	5154	21909	5937	4079	3129	9060	3622	8117	9742	3322	3489	5130	9595	10575	6019	8437	3549	13867	9516	4104	2215	5204	2338	1622	9601	2689	906	4663	8328	4696	3842	2196	4093	2480	4103	2835	3104
DDB_G0269460	126	211	2	184	162	310	186	109	222	939	373	110	357	7	30	239	336	434	137	302	65	77	542	20	93	2	216	24	220	309	475	211	157	96	377	243	423	354	222	41	421	27	0	82	6	277	122	43	52
DDB_G0269462	845	446	504	1312	247	874	743	203	834	2317	1075	115	373	2594	1635	1068	1802	421	393	1299	1109	317	962	514	48	620	1049	1532	1119	789	515	966	151	200	471	1508	1212	48	730	794	334	227	750	126	181	107	649	100	262
DDB_G0269464	3	1	18	17	8	11	4	16	0	19	0	6	0	0	0	1	0	0	1	19	6	2	0	0	0	1	7	0	0	0	1	0	0	0	0	0	9	0	1	0	0	0	4	1	0	1	0	0	0
DDB_G0269466	16	0	0	26	91	0	13	6	0	74	0	73	78	424	6	76	7	137	1	231	0	2	55	0	299	6	49	169	8	75	37	4	0	46	23	134	0	19	2	185	97	22	76	123	14	34	59	39	17
DDB_G0269468	0	0	0	0	0	0	0	0	0	0	0	0	0	0	0	0	0	1	0	0	0	0	0	0	0	0	0	0	0	0	0	0	0	0	0	0	0	0	0	0	0	0	0	0	0	0	0	0	0
DDB_G0269470	1297	584	448	868	484	418	349	662	1059	562	372	684	531	681	980	557	1646	1740	576	375	674	472	110	519	350	510	360	1331	1062	521	1499	777	177	1951	1519	62	601	265	19	2488	496	183	392	174	275	477	1163	237	217
DDB_G0269472	1276	1087	1547	769	647	306	1013	852	680	731	203	272	287	2032	118	534	1271	837	1939	1191	1155	837	754	881	1124	1132	465	570	332	2381	247	536	209	1303	1002	245	749	560	129	765	1800	369	1058	497	271	452	943	444	401
DDB_G0269474	2054	1059	486	1210	480	699	675	1146	194	631	226	647	1435	22	1397	381	439	1161	1807	236	621	174	127	85	214	679	1013	626	586	531	1246	1226	260	1295	947	261	1123	394	173	588	481	558	1110	389	122	751	1254	650	666
DDB_G0269476	0	0	0	0	0	0	0	0	0	8	0	0	0	0	0	0	0	0	0	0	0	0	0	0	0	0	0	0	0	0	0	0	0	0	0	12	163	0	33	0	0	27	0	0	0	0	0	0	25
DDB_G0269478	0	0	0	0	0	0	0	0	0	0	0	0	0	0	0	0	0	1	0	0	0	0	0	0	0	0	0	0	0	0	0	0	0	0	0	0	0	0	0	0	0	0	0	0	0	0	0	0	0
DDB_G0269480	0	0	0	0	0	0	0	0	0	0	0	0	0	0	0	0	0	0	0	0	0	0	0	0	0	0	0	0	0	0	0	0	0	0	0	0	0	0	0	0	0	0	0	0	0	0	0	0	0
DDB_G0269482	0	0	0	0	0	0	0	0	0	0	0	0	0	0	0	0	0	0	0	0	0	0	0	0	0	0	0	0	0	0	0	0	0	0	0	0	288	0	0	0	0	0	0	0	0	0	0	0	0
DDB_G0269484	0	0	0	0	0	0	0	0	0	0	0	0	0	0	0	0	0	32	0	0	0	0	0	0	0	0	0	0	0	0	0	0	0	0	0	0	0	0	0	0	0	0	0	0	0	0	0	0	0
DDB_G0269486	0	1	37	0	1	0	123	1	0	0	4	0	0	1	1	2	1	0	0	1	121	0	1	0	0	0	63	1	1	1	5	0	0	1	0	100	0	2	53	74	0	2	2	1	7	106	4	56	1
DDB_G0269488	92	116	11	5	96	88	19	99	3	117	285	62	0	30	22	58	114	42	5	166	71	57	3	31	163	66	95	101	115	100	93	24	122	11	44	66	302	42	3	2	133	27	0	6	30	5	16	17	7
DDB_G0269492	0	0	0	1	0	0	0	0	0	0	0	0	0	0	0	0	0	0	0	0	0	0	0	0	0	0	0	0	0	0	1	0	0	0	0	0	0	0	0	0	0	0	0	0	0	0	0	0	0
DDB_G0269494	0	0	1	0	0	0	0	0	8	0	0	0	0	0	0	0	0	0	0	0	0	1	4	6	2	0	0	0	0	0	0	3	0	0	0	6	0	3	2	0	0	0	0	0	0	0	2	0	0
DDB_G0269496	0	36	57	0	0	0	14	0	3	219	85	0	0	18	1	0	118	0	0	0	5	0	0	2	98	0	66	0	1	0	137	11	0	16	0	7	73	4	35	0	31	0	0	0	1	0	0	31	6
DDB_G0269498	26	0	0	0	0	0	0	0	0	8	0	0	0	0	0	0	34	16	0	0	0	0	0	0	8	0	0	11	0	0	0	0	9	0	0	0	1	0	0	0	5	0	0	0	0	0	0	0	0
DDB_G0269500	0	111	212	7	345	190	76	495	343	184	295	28	425	0	792	146	290	296	40	214	93	2	65	219	246	120	394	452	103	0	62	127	80	218	755	80	888	161	174	281	659	68	18	23	22	46	70	109	147
DDB_G0269502	357	0	0	0	6	112	16	0	9	274	4	42	16	0	0	96	30	12	176	243	6	0	0	7	0	5	7	0	221	220	1	218	0	186	204	13	153	0	139	23	0	21	0	16	11	328	9	0	10
DDB_G0269504	160	49	110	48	26	251	79	34	57	150	50	1	130	567	28	133	222	31	150	25	83	50	52	5	130	0	19	103	67	100	33	43	34	45	316	36	67	81	31	3	35	12	5	9	1	17	33	21	37
DDB_G0269506	87	14	5	2	0	12	5	6	1	9	0	0	6	13	2	3	5	2	1	4	4	2	1	0	2	0	5	6	1	1	0	19	2	8	7	10	8	6	9	0	0	0	0	0	0	0	0	0	1
DDB_G0269508	2	4	4	3	0	27	1	1	5	2	0	0	11	12	2	1	4	1	0	1	3	1	0	0	1	0	0	3	2	3	0	4	4	1	16	8	6	8	0	0	0	0	0	0	0	0	1	0	0
DDB_G0269510	502	0	2	104	13	146	95	88	0	303	826	0	320	3	10	91	12	243	1	51	140	0	462	0	524	152	417	68	94	228	95	1	180	136	87	94	645	88	113	146	212	55	13	108	45	81	88	91	55
DDB_G0269512	65	86	147	58	61	7	13	51	45	40	29	35	83	3	0	57	84	32	15	109	35	44	65	38	80	16	23	17	7	36	88	49	18	73	79	31	12	5	11	97	61	6	7	0	4	2	5	7	7
DDB_G0269514	0	6	0	72	91	39	10	0	314	18	76	27	9	16	101	9	18	63	49	190	26	22	0	0	0	18	109	0	153	0	4	76	45	19	34	26	19	16	18	155	6	5	0	10	0	9	18	15	9
DDB_G0269516	0	0	0	0	0	0	0	0	0	0	1	0	0	0	0	1	0	1	0	0	0	0	0	0	0	0	6	0	1	1	0	5	0	1	0	0	2	2	0	0	0	0	0	0	0	0	0	0	0
DDB_G0269518	146	255	181	124	256	140	137	246	250	433	72	313	144	399	140	11	46	120	255	487	174	219	33	188	152	53	221	66	49	558	206	141	58	38	180	35	206	73	28	84	92	145	55	49	56	34	21	58	36
DDB_G0269520	24	30	27	5	19	33	8	32	26	85	6	27	18	22	12	2	4	7	16	52	8	36	12	23	12	3	35	5	11	24	13	27	8	11	18	13	9	9	13	10	6	12	2	5	8	2	0	12	8
DDB_G0269522	0	0	3	99	27	2	9	84	9	88	108	4	7	27	13	35	0	4	122	46	94	0	103	12	0	3	56	1	235	5	71	84	0	89	12	34	172	18	31	360	0	133	0	21	6	61	26	29	74
DDB_G0269526	930	385	650	1740	524	599	1066	1310	879	1559	776	853	348	712	4211	796	1441	1557	1157	1700	1113	692	1415	634	675	827	869	767	1265	1518	923	2013	201	364	2765	980	1907	785	530	155	2607	1155	2591	1728	416	1334	1182	1918	1993
DDB_G0269528	0	0	225	202	1	0	1	6	52	2	301	13	32	0	0	17	0	0	8	0	113	0	0	0	0	0	6	67	0	0	0	187	0	0	0	2	1	0	0	7	2	30	0	39	0	0	107	17	19
DDB_G0269530	21	103	47	2	0	0	18	8	18	33	5	1	9	0	0	0	7	114	0	27	18	95	0	0	4	0	7	0	3	0	1	11	47	0	4	19	98	1	7	0	7	0	4	5	0	0	22	16	11
DDB_G0269532	74	8	132	22	3	43	17	3	0	469	126	34	12	0	0	60	53	63	24	94	30	14	1	31	122	448	100	155	12	3	8	0	112	57	79	1	82	11	0	11	66	21	52	31	4	25	4	22	13
DDB_G0269534	2	3	0	5	19	2	11	59	1	83	4	0	0	3	0	3	0	25	0	26	9	20	12	1	13	0	2	3	17	113	36	1	5	17	39	7	3	22	2	0	2	1	12	3	0	5	0	2	16
DDB_G0269536	0	2	0	0	0	1	4	0	0	9	0	0	0	0	0	0	0	0	0	0	0	0	0	0	8	0	1	1	2	0	0	0	1	8	0	1	1	2	0	0	2	0	0	0	0	0	2	0	1
DDB_G0269538	0	4	2	1	0	0	11	1	2	8	4	0	0	1	0	0	0	0	1	0	0	1	16	0	9	0	1	11	28	4	1	1	4	0	21	0	0	0	0	0	2	0	0	0	0	0	0	0	0
DDB_G0269540	0	4	0	0	1	0	19	2	0	5	0	0	2	2	0	0	0	0	0	0	0	0	1	0	8	0	0	8	2	1	0	0	1	2	3	0	0	0	0	0	3	1	0	0	0	0	0	0	1
DDB_G0269542	0	0	0	0	0	0	0	0	1	0	1	0	0	0	0	0	0	0	0	0	1	0	0	0	0	1	0	4	0	0	0	0	0	0	0	0	0	0	0	0	0	0	0	3	0	0	2	0	0
DDB_G0269544	0	22	9	126	195	0	8	282	0	163	0	147	0	493	0	63	136	88	0	0	1	0	0	36	0	6	0	5	0	0	7	174	0	40	16	91	10	0	0	0	450	0	48	2	3	7	10	52	20
DDB_G0269546	0	340	66	9	210	70	34	4	94	133	164	0	21	638	269	362	25	323	394	227	97	255	35	296	2	0	155	22	4	0	84	15	161	0	21	445	20	179	57	321	0	121	19	3	1	1	12	51	79
DDB_G0269548	0	0	0	0	3	0	0	68	8	0	0	0	19	0	0	0	1	0	0	0	0	0	0	0	0	0	0	0	0	0	0	0	0	1	0	50	14	0	5	0	98	6	0	0	0	0	0	0	0
DDB_G0269550	84	310	264	434	56	220	141	135	111	2	216	102	137	24	0	13	267	92	0	17	183	265	59	3	21	438	153	122	43	31	373	16	60	0	0	153	967	22	22	0	552	10	356	102	195	47	46	32	31
DDB_G0269552	0	0	33	0	0	31	5	21	20	0	9	0	0	0	0	4	0	3	0	0	1	4	0	0	0	0	22	3	0	0	0	0	0	0	1	0	0	16	0	0	17	1	3	1	0	2	0	0	1
DDB_G0269554	0	0	0	0	0	0	110	0	0	82	0	1	0	1	0	0	0	0	0	2	0	2	0	0	0	387	127	0	2	0	3	24	4	11	0	119	0	0	0	0	0	4	0	2	0	0	0	0	33
DDB_G0269556	890	353	797	744	127	336	346	372	349	1002	561	110	541	1334	64	440	553	528	646	998	379	361	77	83	540	659	772	531	262	329	853	472	333	519	526	406	1299	431	377	1162	640	415	658	298	266	299	318	168	105
DDB_G0269558	0	2	0	13	0	0	0	0	89	0	2	0	14	0	231	0	0	69	0	75	64	39	133	18	36	1	6	2	59	0	0	0	0	0	21	0	11	2	10	77	5	0	0	0	6	0	1	0	0
DDB_G0269560	87	18	0	1	92	66	127	56	40	77	69	0	116	8	31	2	153	139	51	129	153	83	77	1	29	181	246	135	61	102	72	22	2	222	81	90	61	35	10	92	298	0	1	15	4	3	18	9	5
DDB_G0269562	0	0	0	0	4	5	0	8	1	0	38	0	0	1	0	0	0	0	0	0	1	0	1	0	0	0	1	1	0	0	1	0	0	0	0	33	23	1	18	0	0	6	0	0	0	0	1	0	0
DDB_G0269564	621	130	211	452	83	66	297	62	0	1243	451	171	575	127	7	137	184	190	264	610	326	290	0	0	58	160	375	196	35	58	545	406	3	169	108	552	222	371	145	654	491	104	222	32	11	24	1	190	141
DDB_G0269566	0	0	0	1	0	0	1	0	0	0	0	0	0	0	0	0	0	0	0	5	0	0	0	0	0	0	0	0	2	0	0	0	0	0	0	1	0	0	1	0	0	1	0	0	0	0	0	0	0
DDB_G0269568	0	0	0	0	0	4	0	2	0	0	0	0	0	0	0	0	0	0	0	1	0	0	9	0	0	0	0	1	0	0	1	0	0	0	0	1	4	1	1	0	0	0	0	0	0	0	0	0	1
DDB_G0269570	3	29	10	61	29	43	8	2	0	38	9	0	151	211	0	21	4	7	0	36	97	0	82	10	28	5	21	1	2	70	0	5	20	29	11	9	18	12	0	42	2	6	2	1	1	0	4	5	5
DDB_G0269572	755	165	33	1474	28	201	223	481	266	632	1602	51	866	941	432	398	1074	62	15	332	205	20	791	160	84	0	676	24	121	276	32	110	229	1537	446	3787	663	230	77	283	0	27	0	87	0	57	1	8	17
DDB_G0269574	9	306	247	255	90	167	173	377	6	500	145	111	339	625	0	119	540	582	8	220	123	431	321	158	386	443	293	502	40	468	395	546	208	297	436	29	545	222	60	203	7	103	92	7	109	19	160	76	71
DDB_G0269576	13	0	0	0	0	12	4	0	0	0	0	0	1	0	0	73	0	0	0	0	0	0	0	19	0	0	3	0	0	0	5	0	9	0	11	1	117	42	0	178	0	0	0	16	0	0	0	23	0
DDB_G0269578	0	0	0	0	0	0	0	0	0	0	0	0	62	0	0	0	0	0	0	0	48	0	0	0	0	0	1	0	1	0	0	0	2	0	0	0	3	0	0	0	3	1	0	0	0	0	0	0	0
DDB_G0269580	47	158	12	348	185	201	143	128	274	154	133	0	189	7	218	0	11	232	597	57	58	0	44	36	0	0	142	0	0	47	6	0	5	18	55	107	0	0	68	187	73	0	1	40	49	18	4	5	18
DDB_G0269582	0	0	1	9	1	1	3	13	1	3	1	1	3	3	3	1	2	13	1	4	0	30	0	0	1	2	2	1	0	4	0	1	3	3	2	1	5	2	0	2	0	3	0	2	0	1	2	0	1
DDB_G0269584	8	52	54	0	0	0	52	6	62	5	52	0	0	0	1	0	0	105	0	0	2	0	14	0	45	0	0	0	1	0	0	0	0	0	0	27	219	14	0	35	0	81	109	43	2	33	0	0	1
DDB_G0269586	0	0	0	0	0	0	0	0	0	0	0	0	0	7	0	0	0	0	0	0	0	0	0	0	0	0	0	0	0	0	0	0	0	0	0	0	0	0	0	0	0	0	0	0	0	1	0	0	0
DDB_G0269588	3	15	428	415	429	337	556	208	87	621	501	212	144	6	692	46	417	347	315	307	37	455	215	270	5	488	484	63	113	355	10	356	329	2	471	373	690	35	567	433	334	0	41	399	164	42	329	106	244
DDB_G0269590	0	0	7	0	0	0	0	3	0	0	0	0	0	0	0	0	0	0	0	0	0	0	0	0	0	0	11	0	0	0	0	2	26	0	0	0	0	0	0	0	0	0	0	0	0	0	0	0	0
DDB_G0269592	0	14	0	47	0	0	0	0	0	0	24	0	0	101	0	1	27	234	215	0	0	39	0	7	25	0	412	0	95	0	147	0	15	6	0	351	0	0	0	110	168	35	0	1	0	11	55	0	28
DDB_G0269594	117	0	43	201	303	194	63	92	909	98	261	69	340	0	144	2	0	640	31	101	549	461	393	333	18	18	121	114	0	0	4	0	84	0	2	67	0	229	229	13	477	0	0	97	246	117	3	697	120
DDB_G0269596	0	0	39	0	0	0	0	2	0	0	0	0	0	0	0	0	0	0	0	0	20	25	0	0	0	0	0	0	0	0	0	0	0	0	0	2	0	0	0	62	0	0	9	0	1	0	0	0	0
DDB_G0269598	1	4	29	1	0	6	8	3	31	2	12	13	3	34	15	0	0	4	32	30	9	0	17	9	2	0	30	2	21	1	10	10	8	0	0	22	15	3	27	4	18	0	0	0	0	0	2	0	0
DDB_G0269600	285	1	0	43	0	0	158	0	0	235	182	0	77	0	465	4	292	140	0	130	0	3	0	146	0	80	476	0	0	0	4	265	41	61	77	49	336	0	0	0	0	0	0	5	5	145	91	35	0
DDB_G0269602	1197	389	581	328	201	649	543	243	951	466	743	365	546	1492	417	485	1411	670	0	512	780	726	59	1018	794	188	608	939	763	345	697	401	142	83	1125	121	1114	456	73	291	1648	762	1134	387	176	459	11	326	57
DDB_G0269604	0	0	0	0	0	0	0	0	0	3	0	0	0	0	0	0	0	0	0	0	0	1	0	0	0	0	0	0	0	0	0	0	2	0	0	0	0	0	0	0	0	0	0	0	0	0	0	0	0
DDB_G0269606	0	0	4	0	52	0	62	154	0	0	1	0	10	1	0	100	41	1	0	9	48	123	0	0	1	101	35	17	63	30	4	0	0	12	0	58	5	0	13	2	7	0	0	9	0	0	2	0	1
DDB_G0269608	0	12	3	674	0	11	134	217	167	0	7	55	0	0	0	390	12	487	15	15	0	65	114	24	3	215	265	14	9	35	214	13	0	52	4	0	786	89	15	0	78	42	16	161	10	332	323	292	45
DDB_G0269610	102	647	25	305	225	304	60	94	1	157	864	84	12	977	1124	20	177	107	678	652	85	13	1238	10	1	131	286	3	0	201	26	9	50	105	737	75	893	214	255	314	209	53	539	1707	49	430	790	212	296
DDB_G0269614	31	22	34	48	135	25	249	30	288	23	339	10	398	721	0	224	18	90	77	226	424	67	50	76	0	30	583	111	419	0	286	16	176	148	339	0	514	162	77	71	75	215	63	129	25	64	1360	767	152
DDB_G0269616	337	378	134	221	186	315	123	291	763	479	298	192	384	1189	187	411	442	521	174	595	448	454	496	234	450	360	281	604	179	501	399	251	181	126	213	289	729	333	183	369	156	67	68	48	48	27	25	44	36
DDB_G0269618	0	76	0	0	0	5	0	0	0	0	0	0	38	0	0	0	192	103	0	0	0	65	0	0	4	0	0	0	4	0	25	0	0	0	0	0	4	0	0	0	0	0	0	0	0	0	142	0	0
DDB_G0269620	0	0	0	0	0	0	0	0	6	1	0	0	0	0	0	9	0	0	0	0	6	0	0	0	0	0	0	10	0	0	0	2	0	0	16	0	0	0	4	0	0	0	0	0	0	0	0	0	0
DDB_G0269622	35	22	16	2	15	12	0	24	25	2	0	4	1	0	0	1	1	0	0	16	0	0	0	13	50	0	0	21	0	0	0	66	0	5	0	10	19	0	14	0	0	2	0	0	0	0	2	0	1
DDB_G0269624	41	282	0	166	14	76	89	3	400	220	98	7	205	0	81	4	37	98	0	2	1	84	382	198	453	0	128	115	0	0	126	171	2	0	180	486	63	117	34	258	75	834	0	153	13	281	14	38	91
DDB_G0269626	263	42	19	96	153	21	92	184	0	176	88	178	13	15	72	96	82	6	0	24	127	155	474	21	52	1	19	25	10	11	11	40	5	437	108	10	80	2	16	221	88	14	26	91	264	43	2	19	91
DDB_G0269628	254	104	708	526	63	5	115	110	1	254	36	122	239	179	887	38	230	327	468	66	0	108	81	154	89	0	69	0	358	161	2	22	173	22	200	1	145	227	124	282	320	14	116	179	49	5	223	131	57
DDB_G0269630	3583	1066	3236	2649	907	1618	3370	512	503	4607	1370	975	1337	2255	2038	1703	917	5032	366	2828	1264	2192	1517	950	1097	1672	964	2152	1069	1687	2262	3240	631	5355	1614	894	2193	652	352	2979	1876	484	3038	491	1121	1938	1278	679	1539
DDB_G0269632	17	79	32	25	0	30	68	6	8	9	74	55	37	2	0	65	9	143	3	122	0	44	29	39	27	0	118	22	25	69	3	0	15	5	14	13	248	29	36	59	269	4	0	14	6	111	133	11	42
DDB_G0269634	0	0	0	0	0	0	0	0	0	62	0	1	69	0	0	23	0	0	0	3	1	0	0	0	17	0	6	0	0	0	0	0	0	13	1	0	0	0	0	0	0	0	0	6	2	3	0	7	2
DDB_G0269636	0	1	27	1	0	0	12	3	1	8	110	110	114	46	409	0	0	2	21	74	0	0	0	3	5	0	0	43	1	208	24	0	1	38	0	14	228	6	1	6	136	15	0	2	33	12	33	23	43
DDB_G0269638	125	8	296	24	71	94	41	76	132	345	120	37	30	125	50	45	153	128	38	16	81	56	65	48	12	3	108	0	26	18	98	128	44	113	52	36	295	37	86	78	4	16	0	74	4	17	3	8	49
DDB_G0269640	156	79	227	60	35	105	96	142	12	49	90	25	161	412	37	3	127	123	169	45	388	278	149	26	40	85	116	482	126	111	51	53	1	94	102	34	201	52	8	221	400	67	60	49	82	51	70	40	41
DDB_G0269642	6	105	199	0	22	5	54	14	67	35	22	1	50	37	5	3	17	8	55	52	262	94	28	68	8	13	13	82	69	59	22	343	5	262	8	47	177	97	65	127	116	13	181	10	56	64	21	24	5
DDB_G0269644	0	0	2	61	9	1	14	0	68	79	93	48	38	2	78	0	11	0	0	6	0	72	0	0	0	0	91	54	0	0	0	0	0	0	17	0	0	8	5	1	20	0	8	0	8	0	0	0	0
DDB_G0269646	58	0	0	25	25	0	0	42	0	101	1	0	0	0	8	0	0	0	224	3	4	14	0	0	0	0	1	4	0	0	1	2	20	13	0	28	14	0	2	1	32	0	1	0	0	0	0	3	1
DDB_G0269648	0	10	0	0	0	0	0	0	0	0	0	0	0	0	0	0	0	0	0	0	0	46	0	0	0	0	0	0	0	0	0	0	0	0	0	6	1	0	0	0	0	0	0	0	0	2	0	0	0
DDB_G0269650	0	0	0	0	0	0	0	0	0	0	0	0	0	0	0	0	0	0	0	0	0	0	0	0	0	0	0	0	0	0	0	0	0	0	0	0	0	0	0	0	0	0	0	0	0	0	0	0	0
DDB_G0269652	2	6	0	0	1	17	8	36	0	55	27	0	0	1	16	2	0	55	11	0	1	21	3	0	0	0	21	1	24	0	53	0	0	1	30	0	12	23	6	62	30	0	2	7	1	5	0	1	2
DDB_G0269654	0	0	0	0	0	0	0	0	0	0	0	0	0	0	0	0	0	0	0	0	0	0	0	0	0	0	0	0	0	0	0	0	0	0	0	0	0	0	0	0	0	0	0	0	0	0	0	0	0
DDB_G0269656	0	0	0	0	0	0	0	0	0	0	0	0	0	0	0	0	0	0	0	0	0	0	0	0	0	0	0	0	0	0	0	0	0	0	0	0	0	0	0	0	0	0	0	0	0	0	0	0	0
DDB_G0269658	0	4	11	34	0	1	0	4	104	0	0	6	32	130	0	4	2	76	0	0	59	0	1	0	0	0	47	0	56	0	68	22	2	0	2	20	0	5	1	0	65	1	0	5	18	5	22	7	4
DDB_G0269662	0	1	0	0	0	0	0	0	1	0	0	0	0	0	0	2	1	0	0	0	0	0	0	1	0	3	0	0	0	0	2	2	0	0	1	0	0	0	0	1	0	0	0	0	0	0	0	1	0
DDB_G0269664	167	0	267	305	211	132	134	369	16	1	978	89	81	10	0	51	177	81	0	152	94	220	393	65	0	342	71	129	36	0	26	78	16	0	186	0	1447	158	158	166	486	371	119	143	66	120	90	82	192
DDB_G0269666	12	7	11	7	33	0	3	3	9	9	9	5	15	20	0	0	19	0	0	2	9	6	18	8	10	0	1	20	19	3	3	2	3	31	8	0	20	11	4	10	3	0	0	0	0	0	0	1	3
DDB_G0269668	320	26	132	202	130	90	112	171	268	36	150	65	172	226	69	105	319	108	11	304	114	125	141	108	249	9	219	136	153	261	69	146	46	253	36	78	106	100	69	327	7	6	41	52	12	8	73	36	34
DDB_G0269670	503	5	25	125	334	194	98	137	290	98	1113	23	740	0	98	39	561	139	294	252	377	10	275	180	677	7	192	101	89	15	227	52	52	12	255	203	1379	409	379	1	1	183	520	652	229	491	531	391	938
DDB_G0269672	0	0	0	15	0	0	0	0	0	0	42	0	26	0	0	0	43	0	0	5	0	0	0	0	1	0	0	0	0	0	0	0	0	0	0	0	155	4	0	0	0	0	0	0	0	0	0	1	2
DDB_G0269674	0	0	0	0	0	0	0	0	0	0	17	0	0	0	0	0	0	0	0	0	0	0	0	0	0	0	0	0	0	0	0	0	0	0	16	0	0	0	0	0	0	19	0	0	0	0	0	0	0
DDB_G0269676	0	0	0	0	0	0	0	0	0	4	0	17	0	0	0	0	0	0	0	0	0	0	0	0	0	0	0	0	0	0	0	0	0	0	1	0	0	0	5	0	0	1	0	0	0	0	0	3	10
DDB_G0269678	0	0	0	0	291	0	1	0	0	13	0	0	0	5	0	0	0	0	0	6	1	0	510	0	0	0	0	0	5	8	0	0	0	0	0	0	15	0	0	0	131	0	0	0	0	0	0	0	7
DDB_G0269680	1	0	5	3	0	0	1	0	1	2	1	0	1	0	1	0	0	1	4	1	1	62	1	0	1	0	0	1	0	1	0	1	0	0	0	4	2	0	0	0	0	3	0	0	0	1	1	2	0
DDB_G0269682	851	13	104	1	38	21	178	235	10	324	112	122	359	358	252	0	185	203	0	23	82	186	5	90	319	6	290	88	4	0	3	5	41	13	105	55	499	57	65	4	13	0	1	1	67	381	56	24	104
DDB_G0269684	6	0	3	1	0	3	5	0	36	0	8	0	0	2	7	0	0	0	0	0	0	0	4	0	0	3	0	0	24	0	0	0	0	16	0	0	0	0	0	0	0	0	0	3	0	0	2	0	0
DDB_G0269686	0	0	99	219	20	0	34	6	283	204	0	0	32	232	6	4	49	7	159	27	108	0	7	0	4	1	48	70	65	0	2	191	34	19	0	62	3	1	0	211	0	55	0	83	0	25	4	24	5
DDB_G0269688	519	267	24	243	217	126	222	33	0	487	80	5	769	36	309	245	149	644	60	245	140	53	507	27	182	31	108	19	260	239	348	496	39	628	292	41	456	148	35	132	643	123	65	218	22	520	3	156	90
DDB_G0269692	1	0	0	5	0	0	0	0	0	0	0	0	0	0	0	0	0	1	0	0	0	0	0	0	0	0	0	0	0	2	0	0	0	0	0	0	0	2	0	0	0	0	0	0	0	0	0	0	0
DDB_G0269694	381	114	26	1	64	1	67	2	1	35	4	0	65	5	289	3	0	1753	0	302	59	0	0	171	0	0	20	6	206	178	753	0	0	44	44	40	171	0	0	1	434	438	1	40	7	252	2	14	89
DDB_G0269696	1	0	1	4	24	1	0	0	1	1	0	1	0	0	0	6	0	0	157	7	0	0	1	0	0	1	123	1	0	1	0	14	0	0	0	13	19	44	29	0	55	15	0	0	0	0	0	0	11
DDB_G0269698	35	51	24	17	65	0	18	192	107	4	56	43	93	145	0	44	2	62	68	46	20	0	38	9	30	8	65	8	118	214	99	34	10	4	13	71	51	13	1	0	0	9	0	6	2	1	3	1	21
DDB_G0269700	0	248	210	6	214	47	0	137	0	28	0	0	13	15	115	86	0	1	648	0	0	0	0	0	48	0	62	5	147	165	261	75	11	0	0	187	442	0	31	12	2	0	0	193	36	85	108	139	129
DDB_G0269702	1	0	0	0	0	0	0	16	0	0	0	0	0	3	5	0	0	0	0	1	0	0	7	0	0	0	0	0	0	0	0	0	0	0	0	0	8	0	1	0	0	0	0	0	0	0	0	1	1
DDB_G0269704	1	27	0	134	56	0	54	161	233	171	93	0	37	0	0	56	0	133	0	145	195	152	144	7	3	0	80	40	4	15	1	0	52	12	3	11	11	93	9	0	58	0	0	14	0	1	5	0	26
DDB_G0269706	0	50	0	0	1	1	7	0	0	0	4	0	0	116	0	0	0	0	0	0	1	0	0	4	0	0	5	2	0	0	0	0	10	0	15	6	0	7	6	0	20	0	0	10	0	0	1	0	0
DDB_G0269708	202	17	120	8	31	136	73	49	179	419	128	43	18	271	16	6	21	6	295	52	41	52	70	210	71	29	197	110	40	23	232	129	32	122	147	92	98	42	43	55	33	242	308	57	45	143	238	184	133
DDB_G0269710	151	35	70	94	270	242	2	25	22	27	59	64	18	15	24	6	41	66	20	161	276	5	11	36	186	9	47	0	172	230	3	344	10	231	21	1	36	15	121	4	7	348	144	295	121	175	182	144	238
DDB_G0269712	939	648	1786	480	426	759	710	1060	67	406	209	798	834	1976	1435	513	1660	1428	1288	676	1437	548	1111	264	647	992	1095	1024	860	1628	1599	316	633	645	771	240	651	210	209	919	1238	1703	665	1229	565	1106	962	1331	1457
DDB_G0269714	223	104	114	6	69	42	237	244	412	407	86	18	0	267	550	40	3	388	6	48	80	22	10	240	133	14	160	353	174	107	397	53	55	34	100	14	851	110	10	392	29	236	699	145	93	1	3	119	322
DDB_G0269716	753	652	1984	80	574	789	648	1058	295	2673	796	1289	651	766	0	127	1270	1845	1069	2072	738	1181	3	399	251	1172	1095	690	240	833	1714	596	692	595	1119	954	535	73	6	245	3872	930	1170	1596	2138	2339	1749	813	1129
DDB_G0269718	80	2	130	22	1	1	10	1	1	506	97	1	3	4	1	0	1	2	15	3	2	1	1	2	1	1	4	1	212	71	2	6	67	18	156	135	9	0	47	647	0	3	3	69	4	2	24	209	18
DDB_G0269720	0	0	0	2	0	0	3	19	0	2	0	3	0	0	0	3	0	0	0	2	0	0	0	0	0	0	3	1	0	7	0	2	0	0	3	0	0	0	1	0	0	0	0	3	0	0	0	0	0
DDB_G0269722	85	113	14	13	121	13	52	1	33	25	89	204	15	119	0	13	2	84	303	304	148	185	0	0	186	0	119	330	467	77	357	42	43	10	139	79	46	13	12	112	54	11	80	135	23	34	52	91	118
DDB_G0269724	256	177	558	888	169	550	233	230	436	417	743	335	395	898	976	509	743	705	0	733	730	439	177	165	392	267	973	350	170	537	693	412	147	152	785	134	555	200	290	1453	605	242	93	102	6	243	387	123	176
DDB_G0269726	0	21	7	0	1	0	149	226	0	312	140	0	32	14	0	0	345	7	0	3	15	30	140	0	48	104	3	6	3	0	3	0	0	0	0	0	95	49	25	0	244	48	1	72	0	12	48	10	4
DDB_G0269728	0	188	5	92	0	0	58	0	0	9	22	0	22	16	73	1	0	0	6	0	0	112	0	0	33	107	121	0	0	0	7	0	4	0	0	7	0	0	2	160	3	0	0	0	0	0	0	1	5
DDB_G0269730	0	0	4	3	1	0	0	0	0	0	0	0	0	0	0	0	0	3	0	0	0	0	0	0	3	0	2	0	0	0	1	3	40	0	0	0	1	0	0	0	0	46	0	0	0	0	0	6	17
DDB_G0269732	15	0	0	0	0	0	2	0	0	4	13	0	0	2	12	82	0	44	1	229	0	0	0	1	0	0	139	0	163	0	0	0	0	0	1	39	138	0	16	5	0	247	0	1	16	562	0	35	381
DDB_G0269734	81	24	0	3	0	15	0	29	0	2	5	0	47	19	0	5	23	59	0	0	0	34	28	0	13	6	72	40	49	0	8	35	26	17	1	32	19	0	4	22	17	0	3	1	0	1	0	2	1
DDB_G0269736	0	1	1	0	0	0	0	0	102	0	3	0	0	0	0	0	0	0	0	0	0	3	17	0	0	0	2	0	0	0	0	37	5	0	0	0	5	3	0	0	0	0	0	0	1	0	0	0	0
DDB_G0269738	605	199	978	467	4	229	204	121	948	914	593	442	568	1027	0	118	1075	1344	374	769	494	795	332	175	792	379	646	212	113	548	1316	292	533	630	452	209	1931	234	101	525	80	94	423	256	53	137	197	261	112
DDB_G0269740	0	0	0	0	0	0	0	0	0	0	0	0	0	0	0	0	0	0	0	0	0	0	0	0	0	0	0	0	0	0	5	0	0	0	0	0	0	0	0	0	0	17	0	0	0	0	0	0	0
DDB_G0269742	496	1037	1393	744	1156	313	847	595	781	698	269	454	1139	2452	1120	221	379	1224	1292	931	1075	566	77	438	1366	907	690	1646	165	944	1340	41	527	362	1168	290	864	1094	366	358	894	382	1713	949	1065	1972	1515	711	960
DDB_G0269744	0	0	8	8	3	0	0	0	0	0	0	0	17	0	0	0	0	0	0	0	0	0	0	3	0	0	10	0	0	0	0	0	22	0	0	148	13	0	89	0	0	0	0	36	0	0	0	0	27
DDB_G0269746	0	0	0	0	0	33	0	0	0	0	45	0	13	0	0	5	0	0	10	0	0	0	0	0	0	0	4	3	67	0	0	0	0	48	0	2	22	28	4	2	9	0	0	0	0	0	2	0	1
DDB_G0269748	0	0	0	0	0	0	1	0	0	0	3	0	0	0	0	0	0	0	0	0	0	0	0	0	0	0	0	0	0	0	0	0	61	0	0	6	0	0	0	0	0	0	0	0	0	0	0	5	0
DDB_G0269750	0	2	0	247	9	0	46	40	0	375	123	158	2	1	0	4	415	198	0	1	8	0	1	120	81	242	175	0	1	15	0	0	139	1	0	192	90	6	2	17	3	0	1	3	1	50	29	53	19
DDB_G0269752	0	0	0	0	0	0	0	0	0	0	0	0	0	0	0	0	0	0	0	0	0	0	0	0	0	0	0	0	0	0	0	0	0	0	0	0	0	0	0	0	0	0	0	0	0	0	0	0	0
DDB_G0269754	0	0	0	0	10	46	18	0	121	0	0	0	0	0	0	0	1	24	0	18	10	0	0	0	0	3	0	0	0	0	0	0	0	0	0	0	0	3	19	0	0	0	0	0	0	0	0	0	4
DDB_G0269756	512	429	573	405	157	302	197	257	475	889	111	34	736	1857	0	24	1097	591	463	662	49	402	34	239	368	541	8	215	703	357	14	580	314	7	96	119	395	249	0	1	367	429	162	135	334	470	456	155	74
DDB_G0269758	39	28	39	70	32	45	27	30	0	127	25	0	49	107	22	17	85	15	3	82	6	37	1	12	11	7	19	17	50	0	1	0	16	27	47	27	2	21	0	7	30	0	0	0	0	0	0	0	0
DDB_G0269760	0	155	235	14	593	130	48	555	351	25	3	8	0	732	271	36	80	47	57	219	38	64	396	67	70	4	220	0	385	24	252	24	97	285	551	0	249	95	0	0	9	312	109	392	244	181	990	421	394
DDB_G0269762	1450	816	1223	687	116	774	807	634	1109	1341	1330	655	599	921	319	1048	640	1574	571	1090	946	1063	915	514	1473	544	681	891	362	346	2006	1574	101	1150	1386	97	700	515	91	756	942	681	750	872	721	1607	1467	580	620
DDB_G0269764	448	38	133	241	35	76	284	63	69	56	146	59	81	1248	431	267	284	340	0	276	347	17	0	37	1	0	132	191	28	157	211	230	0	210	418	80	7	192	17	82	11	74	116	2	72	41	146	34	0
DDB_G0269766	26	30	16	2	29	6	14	6	31	21	26	2	0	15	0	33	95	75	0	1	80	42	1	6	0	14	85	13	32	3	4	18	0	6	108	15	8	0	2	8	27	0	6	0	12	10	15	0	0
DDB_G0269768	174	164	932	2642	1038	997	416	567	650	1075	316	14	833	463	950	0	1384	1231	680	672	220	704	447	442	422	1592	561	1284	442	1470	1909	667	19	322	601	1072	706	528	661	1031	177	911	1119	219	861	278	1207	623	1270
DDB_G0269770	237	383	463	438	542	305	390	1291	541	736	1132	542	294	835	1595	307	880	718	1211	951	784	165	613	226	3149	823	1025	537	525	871	659	619	14	474	664	762	1005	459	393	814	867	497	270	724	311	276	394	437	468
DDB_G0269772	2819	2314	2256	2054	2454	2126	1706	3905	3524	3621	736	1770	1958	3724	1892	1767	1898	1266	4446	2965	2992	1619	2037	1434	3200	2482	1879	2388	2738	4885	2980	3006	370	3058	1633	738	1356	1778	460	2183	2161	453	586	1045	439	376	1527	910	1042
DDB_G0269774	0	0	7	1	61	0	0	0	0	27	1	1	3	1	3	14	0	2	0	0	0	7	0	0	0	0	7	0	0	3	14	0	2	12	18	1	0	0	6	22	6	2	2	0	0	0	3	2	7
DDB_G0269776	172	132	207	180	126	19	153	25	261	561	0	39	227	304	0	84	0	202	0	370	80	412	10	128	91	25	351	0	184	3	5	49	64	31	0	314	69	175	99	556	3	10	1	33	6	0	2	92	4
DDB_G0269778	3	19	0	0	0	30	64	52	39	0	107	204	7	15	147	69	52	1	41	0	10	55	81	26	0	2	151	0	76	5	0	168	0	106	5	111	228	29	14	222	8	0	1	24	5	11	32	17	25
DDB_G0269780	0	0	8	0	0	42	3	0	23	0	0	0	0	1	1	2	0	2	0	0	0	0	0	1	0	0	0	0	57	1	0	0	5	0	2	0	1	1	0	0	33	0	0	0	0	0	0	0	0
DDB_G0269782	14	0	10	2	0	61	20	64	12	0	10	82	108	0	0	34	2	0	47	0	11	178	0	0	117	13	187	95	0	68	92	122	10	141	88	53	159	0	48	0	0	0	0	6	7	0	0	95	22
DDB_G0269784	0	0	113	243	69	0	10	133	0	81	104	0	0	1	7	0	52	0	0	97	30	110	193	2	0	1	157	202	22	87	144	73	8	118	165	0	7	124	2	0	150	57	20	34	2	50	6	19	16
DDB_G0269786	54	32	172	40	201	94	126	198	227	272	52	31	145	482	0	54	233	101	0	117	110	35	0	63	1	111	251	86	77	0	140	64	9	145	65	253	206	48	1	48	124	38	0	15	12	4	46	43	11
DDB_G0269788	63	192	469	41	115	321	48	103	593	230	225	68	88	133	592	253	102	285	217	494	254	172	172	171	0	224	471	143	243	91	344	309	112	49	350	117	144	273	76	626	54	132	23	160	124	87	299	24	104
DDB_G0269790	330	1991	3068	1923	1037	2198	621	2033	1670	453	332	1193	2642	334	690	3086	1717	8751	1682	3761	1023	2471	1268	1134	638	1399	4506	893	3499	2980	2362	630	506	1265	1959	2306	1762	1409	1170	2059	1497	949	1537	2850	4135	5005	10069	3008	4048
DDB_G0269794	69	0	29	34	4	0	0	0	0	43	24	0	2	77	0	0	75	2	0	0	0	0	0	57	0	0	0	66	0	3	74	4	0	57	0	0	0	0	0	144	71	0	0	0	0	6	0	0	1
DDB_G0269796	0	0	0	0	0	0	0	0	0	0	0	0	0	0	0	0	0	0	0	0	0	0	0	0	0	0	0	0	0	0	0	0	0	0	0	0	0	0	0	0	0	0	0	0	0	0	0	0	0
DDB_G0269800	745	453	1080	614	378	56	210	961	645	3567	740	93	1235	389	1026	706	1210	482	430	651	136	479	569	192	996	271	1639	1271	137	89	498	513	269	1151	746	138	1806	367	117	653	368	48	0	1	1	157	3	27	6
DDB_G0269802	55	116	22	59	37	161	79	253	0	191	95	111	8	15	2	160	33	71	2	98	11	75	15	38	4	257	34	69	121	153	2	107	5	53	73	74	84	4	60	165	98	32	0	0	0	0	0	4	10
DDB_G0269804	1	6	36	18	3	1	13	3	34	50	11	0	17	0	3	39	7	1	1	31	48	0	34	32	8	11	25	30	27	42	29	1	0	3	2	3	57	2	0	6	47	20	0	0	3	2	1	1	5
DDB_G0269806	0	0	0	0	0	0	0	0	0	0	36	2	62	28	0	0	64	0	0	67	0	0	0	8	0	0	10	83	0	0	0	0	0	0	6	0	0	0	0	0	0	0	0	0	0	0	0	0	8
DDB_G0269808	0	0	0	0	0	0	0	0	0	0	32	18	43	0	0	0	49	0	0	37	4	10	0	2	0	0	5	14	0	29	0	0	0	0	7	0	2	0	0	0	0	13	0	0	0	0	0	0	1
DDB_G0269812	0	33	265	92	23	0	17	0	102	24	122	54	0	136	0	3	220	52	1	0	166	0	19	54	3	0	27	33	122	0	116	138	41	5	17	0	282	7	1	0	72	56	3	52	2	56	20	111	97
DDB_G0269814	0	62	53	0	0	0	18	0	7	138	3	0	11	0	1	22	154	0	0	0	0	7	0	157	3	193	89	246	179	0	337	24	89	3	178	13	24	127	0	112	674	0	33	23	107	72	302	46	77
DDB_G0269816	86	9	0	156	36	140	21	35	18	1	12	7	97	29	2	49	2	90	55	1	2	0	26	2	74	36	185	110	41	82	100	87	52	0	31	18	77	63	52	30	0	28	1	26	1	6	11	17	9
DDB_G0269818	0	0	0	7	1	0	0	31	65	0	0	0	0	57	0	0	0	0	0	0	0	0	0	1	0	3	0	0	0	0	0	0	0	0	0	0	0	0	1	1	0	0	7	0	10	0	0	0	0
DDB_G0269820	0	0	0	0	0	0	0	0	0	0	0	0	0	0	0	0	0	0	0	0	0	0	0	0	0	0	0	0	0	0	0	0	0	0	0	0	0	9	2	37	0	0	0	0	0	0	0	1	0
DDB_G0269822	0	0	2	3	51	0	16	0	121	0	0	70	5	0	0	1	0	0	0	0	1	0	0	98	0	0	57	32	0	0	2	0	45	0	117	0	0	0	6	0	0	0	0	0	0	3	8	12	0
DDB_G0269824	0	0	0	43	7	0	3	0	0	0	0	0	2	0	0	0	0	0	0	5	0	0	0	0	0	0	0	0	0	0	1	0	0	0	0	10	0	0	0	25	0	0	0	0	0	0	0	0	0
DDB_G0269826	0	5	0	0	0	0	0	0	0	0	0	4	0	0	0	0	0	0	0	55	0	0	0	0	0	0	0	0	18	0	0	0	0	0	31	0	0	0	0	0	0	0	0	0	1	1	0	1	0
DDB_G0269828	0	187	26	192	5	62	67	80	6	95	31	50	198	2	0	104	169	102	179	3	0	0	122	0	4	1	150	6	77	0	17	114	82	0	241	72	69	66	68	260	0	48	18	16	20	0	57	18	31
DDB_G0269830	83	2	91	20	0	27	35	10	21	315	29	27	5	84	0	36	38	15	87	112	8	69	12	33	71	98	37	94	57	25	72	4	56	305	54	2	26	15	0	208	62	48	5	13	20	21	20	17	6
DDB_G0269832	0	0	70	0	0	26	6	0	0	39	1	1	0	0	0	0	1	0	7	1	5	24	2	0	2	0	81	0	1	0	7	0	0	0	0	8	2	7	6	0	18	0	0	1	1	0	0	0	3
DDB_G0269834	8	16	123	138	29	17	72	31	15	3	105	0	3	18	11	11	111	25	12	0	9	52	29	3	21	3	26	19	1	28	31	63	1	142	29	38	89	71	26	13	25	0	71	20	0	12	14	19	22
DDB_G0269836	2	3	0	0	0	1	1	0	0	0	21	5	0	0	0	20	0	15	0	12	0	19	0	0	19	0	22	0	2	0	0	0	0	0	0	177	111	52	50	0	15	3	0	0	0	0	0	0	0
DDB_G0269838	15	27	0	0	0	0	0	15	0	4	15	0	0	119	0	37	15	95	0	4	6	0	0	0	0	0	13	4	0	0	0	0	1	0	0	3	0	0	4	0	0	29	0	3	0	0	12	0	6
DDB_G0269840	157	0	63	2	230	124	19	300	139	93	119	0	60	245	0	0	0	6	307	9	73	53	57	42	152	1	126	17	1	5	3	138	2	43	57	6	174	28	28	103	1	5	1	19	0	7	31	6	29
DDB_G0269842	452	113	557	214	105	7	44	368	415	181	132	140	35	192	338	528	196	301	353	406	438	28	1193	246	292	259	156	226	241	71	382	69	12	77	346	229	25	0	45	251	244	115	8	246	72	122	114	39	341
DDB_G0269844	0	0	0	19	0	0	0	0	0	0	0	0	0	0	0	0	0	0	0	0	0	40	0	0	0	0	0	0	0	1	0	0	0	0	0	0	0	0	0	0	0	0	0	0	0	0	0	0	4
DDB_G0269846	0	5	0	0	0	17	3	0	0	0	22	0	0	0	0	0	0	10	0	0	0	0	0	0	0	0	22	26	2	4	0	0	0	0	0	0	0	0	1	0	0	0	0	0	0	0	0	0	3
DDB_G0269848	696	76	1009	992	664	339	455	683	1080	277	314	491	442	766	864	531	436	924	286	1257	373	656	1023	154	382	459	865	677	478	962	1173	292	362	334	611	396	506	455	229	487	299	93	39	121	9	84	178	87	87
DDB_G0269850	0	0	0	8	0	0	7479	0	4745	2434	0	0	0	0	0	0	0	212	0	0	0	0	135	0	0	0	0	0	0	0	550	0	3820	0	11	0	0	0	0	0	0	0	0	0	7	144	38	0	0
DDB_G0269852	0	0	0	0	0	12	2	0	0	0	2	8	0	0	0	1	0	0	0	0	0	0	1	0	1	0	5	0	0	0	0	0	0	0	0	0	1	0	0	0	0	0	0	0	0	0	4	0	2
DDB_G0269854	265	3	4	258	7	23	21	152	0	3	210	391	10	0	0	247	0	1	329	3	224	295	0	91	0	0	473	9	0	0	268	90	0	164	445	0	331	164	6	35	3	0	1	12	6	75	166	252	171
DDB_G0269856	0	252	0	0	0	0	48	66	110	0	0	3	203	0	0	2	160	2	0	0	0	1	0	0	10	0	234	0	0	0	3	0	76	0	86	24	179	75	51	0	0	0	0	0	0	0	12	0	0
DDB_G0269858	2	0	6	0	7	0	0	3	0	1	0	0	0	0	0	0	149	3	0	2	1	0	0	0	0	3	0	0	0	0	0	1	0	0	0	23	0	7	0	0	0	0	0	0	0	0	0	0	0
DDB_G0269860	610	234	124	608	75	17	115	38	42	487	452	66	110	33	1212	61	386	1755	0	307	351	808	2	0	43	3	528	45	456	89	246	617	208	8	97	253	479	43	8	199	369	209	407	218	71	94	796	305	176
DDB_G0269864	75	292	85	86	154	0	47	132	0	387	63	302	0	314	23	3	53	16	131	307	238	0	236	59	3	6	49	0	647	177	659	207	144	333	0	0	273	68	91	343	651	103	15	85	141	14	189	103	135
DDB_G0269866	0	0	0	0	0	0	0	0	0	0	0	0	0	0	0	0	0	0	0	0	0	0	0	0	0	0	0	0	0	0	0	0	0	0	0	0	0	0	0	31	0	0	0	0	0	0	0	0	0
DDB_G0269870	0	0	0	0	0	0	0	0	0	0	0	0	0	0	0	0	0	0	0	0	0	41	0	0	0	0	0	0	0	0	0	0	0	0	0	0	0	0	0	52	0	0	0	5	0	0	0	0	0
DDB_G0269872	0	0	0	15	89	45	0	0	2	7	0	33	0	0	0	0	0	0	43	0	0	81	0	0	0	0	5	176	225	0	0	0	71	0	2	0	0	0	0	67	0	0	0	8	8	17	0	0	20
DDB_G0269874	117	2	10	100	123	2	122	99	248	190	75	128	249	615	396	8	525	0	47	289	37	101	188	177	11	184	223	687	395	440	199	122	117	217	263	195	143	109	25	186	200	19	0	3	0	16	83	45	84
DDB_G0269876	4	1	3	2	84	0	0	0	0	13	0	0	0	0	141	1	115	0	0	2	0	0	0	53	0	0	1	0	0	0	10	0	38	15	116	0	52	2	0	0	2	0	0	0	0	0	0	8	9
DDB_G0269878	201	258	123	262	282	76	271	65	586	331	119	209	142	44	37	140	184	900	377	575	409	407	441	291	397	31	517	81	298	203	259	202	212	223	205	216	434	317	248	715	221	16	606	373	74	421	728	382	510
DDB_G0269880	0	68	0	0	0	134	0	0	0	237	0	0	0	0	0	0	0	0	0	5	199	0	0	0	0	0	0	0	0	0	0	0	87	139	0	0	0	0	0	191	0	0	0	0	0	1	0	0	0
DDB_G0269882	0	0	0	0	0	0	0	0	0	1	0	0	0	0	0	1	0	0	0	10	0	0	0	0	0	0	0	0	0	0	0	0	0	0	0	0	0	0	0	3	0	0	0	0	0	0	0	0	0
DDB_G0269884	9	198	175	22	53	92	187	325	2	219	47	51	249	281	57	3	0	176	43	301	106	0	95	116	11	31	32	268	67	200	197	35	226	466	19	178	151	99	46	330	226	2	3	4	2	2	0	30	15
DDB_G0269886	0	130	121	1	44	0	0	0	0	62	78	92	616	0	15	49	103	90	0	124	278	0	0	0	173	0	38	0	0	11	1	2	99	35	0	0	473	0	4	211	0	189	163	1	0	0	1	157	27
DDB_G0269888	2	0	0	0	0	0	0	0	0	0	0	12	0	0	0	0	0	0	0	0	0	0	0	0	9	0	0	0	0	0	0	0	0	0	0	0	0	0	0	0	3	0	0	0	0	0	0	1	0
DDB_G0269890	114	71	107	314	100	82	102	316	128	281	127	31	450	520	2	100	46	101	1	95	5	171	221	7	240	124	403	304	145	213	90	144	97	179	113	172	154	79	37	38	133	109	7	22	35	29	48	44	20
DDB_G0269892	763	338	1357	194	336	189	601	46	33	923	0	453	1493	0	1	2188	63	1443	50	286	92	853	393	515	1815	610	38	374	208	0	17	61	426	1079	519	257	1588	0	376	506	152	447	189	1191	247	756	747	497	549
DDB_G0269894	11	108	14	222	49	67	103	0	62	197	51	87	27	579	1	171	204	13	546	15	33	47	0	73	2	87	304	17	3	0	10	172	6	118	188	240	519	104	2	94	0	10	22	0	1	19	15	5	32
DDB_G0269896	92	0	0	0	1	0	0	4	0	19	0	1	0	151	0	0	64	0	16	48	2	0	0	24	0	1	168	0	2	0	0	3	27	0	5	160	39	0	10	0	1	1	5	1	31	82	234	6	114
DDB_G0269898	104	90	5	293	14	202	82	6	0	408	953	0	536	8	0	208	408	0	28	1	260	36	354	56	445	324	5	228	504	40	381	285	2	381	328	7	458	219	75	278	313	8	3	0	2	141	18	54	177
DDB_G0269900	0	0	0	7	0	0	0	0	0	10	6	16	7	13	0	0	0	0	0	0	0	0	0	0	0	0	0	0	0	0	0	0	1	0	0	0	0	0	0	0	21	0	0	8	0	0	0	0	1
DDB_G0269902	0	0	0	0	0	0	0	0	0	0	0	0	0	566	0	0	0	0	0	0	0	0	0	0	0	0	0	0	0	0	0	0	0	0	0	0	0	0	0	0	0	0	59	10	31	0	0	35	0
DDB_G0269904	0	0	0	0	0	0	0	0	0	0	7	0	0	63	0	0	0	0	0	0	0	0	0	0	0	0	0	0	0	0	0	0	0	0	0	0	0	0	0	0	0	0	5	1	0	0	0	0	0
DDB_G0269906	37	11	25	32	11	91	30	5	0	79	45	22	51	73	0	64	255	100	30	167	26	69	11	1	24	47	26	135	19	62	10	8	58	31	12	116	106	36	54	26	9	7	1	5	0	1	6	6	3
DDB_G0269908	431	93	25	189	150	211	263	186	412	746	177	32	168	832	29	153	167	13	180	575	234	611	122	153	69	192	56	26	0	195	885	377	48	264	126	225	337	313	45	8	237	102	164	100	231	65	154	21	64
DDB_G0269910	0	486	945	332	62	291	224	22	404	37	70	0	221	0	0	11	238	712	1078	331	696	10	1580	389	83	418	559	0	90	150	22	212	83	10	926	132	406	114	165	0	644	582	660	1257	297	456	351	422	521
DDB_G0269912	780	52	698	312	44	274	305	298	517	270	327	136	247	825	94	302	337	454	781	123	67	87	1233	682	660	155	449	729	21	322	29	421	155	505	1020	298	112	885	280	34	467	746	20	765	276	674	628	626	700
DDB_G0269914	0	0	0	0	1	0	3	267	39	0	38	0	0	0	28	16	71	21	14	46	73	0	14	0	0	0	0	15	0	0	1	0	21	0	20	0	14	83	0	0	0	0	7	739	2	18	321	0	179
DDB_G0269916	5825	3827	4868	6766	4532	6965	3998	5841	6958	14519	4852	3637	7675	7218	4614	4822	9619	7147	3287	8102	4154	7226	9993	3706	3752	6793	5915	3899	3457	2862	7430	6504	2688	6035	10532	1082	7885	4702	2530	5117	5472	5915	4600	6941	4160	5146	10077	6575	5284
DDB_G0269918	41	15	0	45	0	43	0	0	0	25	13	0	186	318	108	66	0	100	155	2	150	6	7	48	44	0	90	0	1	37	0	2	0	51	104	2	105	16	44	132	3	1	0	15	2	24	62	33	51
DDB_G0269920	40	102	17	156	90	139	152	116	0	483	219	22	561	59	533	92	65	1	0	275	35	121	62	18	183	165	173	483	191	30	162	167	61	175	2	205	38	72	29	122	139	0	0	0	0	0	10	0	4
DDB_G0269922	1499	184	375	169	390	165	963	278	34	999	824	52	105	536	1898	373	410	1171	300	417	576	158	1558	253	318	48	832	317	151	353	422	400	202	305	378	65	1032	415	93	217	97	732	82	1437	133	550	372	887	1220
DDB_G0269924	397	11	72	32	185	31	297	275	144	216	83	16	23	685	908	87	0	967	249	75	449	208	12	291	9	19	773	209	9	336	19	127	125	3	5	42	792	288	109	0	8	8	3	628	30	819	442	244	928
DDB_G0269926	157	56	133	0	155	185	21	6	0	43	3	71	168	1	3	81	293	5	0	12	15	50	1	3	0	0	70	194	0	0	1	0	21	173	22	11	47	129	6	0	0	111	0	21	1	38	0	14	36
DDB_G0269928	0	0	25	181	0	228	0	0	84	0	0	1	0	3	0	0	0	4	0	0	0	0	0	0	0	0	0	0	145	0	0	0	65	0	168	12	0	0	0	0	17	0	1	35	5	0	0	0	25
DDB_G0269930	0	0	83	53	26	60	4	5	115	15	0	7	3	30	36	32	85	0	3	18	5	9	16	0	0	18	0	0	22	24	78	33	0	0	59	9	0	13	1	27	0	0	0	0	0	2	0	0	0
DDB_G0269932	1116	477	847	576	354	680	448	945	1525	2012	499	813	371	909	0	602	810	2348	790	535	117	1497	474	78	1219	467	983	309	301	628	56	2063	278	911	777	182	912	882	476	1018	2935	1324	1362	778	2659	1301	2535	1152	1879
DDB_G0269934	743	369	10	409	168	551	1371	237	4	1557	1089	6	1321	1184	198	447	254	596	1064	694	849	596	1597	655	84	16	890	24	419	1231	349	358	244	670	11	1473	2017	1073	364	31	290	135	741	720	33	259	252	660	428
DDB_G0269936	0	0	7	13	0	5	1	36	0	2	105	18	93	1	0	18	140	1	0	0	87	0	0	2	48	108	4	0	0	67	0	2	10	0	1	0	15	0	0	52	0	8	0	9	8	10	14	5	1
DDB_G0269938	30	22	41	45	15	30	0	0	3	106	0	18	0	52	0	0	130	76	0	39	92	0	46	0	56	0	18	15	43	0	47	32	19	66	14	0	86	11	0	0	2	0	3	0	0	0	4	5	5
DDB_G0269940	0	0	119	1	0	0	0	0	18	0	0	0	94	8	0	23	6	18	0	38	10	1	0	1	58	0	1	73	98	0	69	6	66	154	0	0	64	57	0	0	0	18	29	10	0	0	3	12	16
DDB_G0269942	41	19	5	57	17	2	13	47	55	20	0	4	141	13	2	17	0	1	62	7	1	13	0	8	0	7	46	12	31	0	30	14	4	0	35	3	7	6	0	3	45	11	3	0	8	2	7	1	3
DDB_G0269944	0	0	0	0	0	0	0	0	0	0	0	0	0	0	0	0	0	0	0	0	0	0	0	0	0	0	0	0	0	0	0	0	0	0	0	0	0	0	0	0	0	0	0	0	0	0	0	0	0
DDB_G0269946	0	18	16	0	15	5	7	34	36	10	17	0	0	73	0	21	79	7	5	40	19	16	0	5	17	12	39	25	0	1	2	5	0	1	18	2	46	15	6	54	1	3	2	2	0	1	2	3	1
DDB_G0269948	2	322	206	1	164	15	314	515	660	318	392	310	691	387	47	10	243	0	498	17	118	14	5	1	0	20	9	411	181	176	1037	1	55	0	0	1	15	7	10	523	0	274	1	923	34	2	1152	100	519
DDB_G0269950	21	45	382	175	129	198	128	342	34	41	126	154	235	536	197	153	132	849	110	136	49	155	0	104	212	275	247	208	143	318	120	338	85	87	87	273	482	34	22	238	545	191	255	103	557	190	319	61	81
DDB_G0269952	0	36	0	31	0	2	23	97	86	10	13	0	13	0	0	38	36	15	0	2	19	3	6	27	9	19	39	71	0	0	15	18	28	0	3	10	0	98	0	0	0	0	0	1	1	0	0	0	2
DDB_G0269954	1	0	1	0	0	0	0	0	0	1	0	0	0	0	0	0	0	1	0	0	0	0	0	0	1	0	0	0	0	0	0	13	0	0	0	1	0	0	1	0	0	0	0	0	0	0	0	0	23
DDB_G0269956	0	2	0	3	1	0	2	0	0	1	0	1	3	2	0	0	0	2	0	0	1	0	0	0	2	0	0	0	0	1	3	4	0	0	0	1	0	1	0	0	0	1	0	1	0	1	0	1	8
DDB_G0269958	0	0	3	3	0	0	0	0	0	0	0	0	0	0	0	4	0	0	0	0	1	0	1	0	0	10	0	7	0	0	0	0	0	0	0	3	1	0	2	7	12	0	0	0	0	0	1	0	0
DDB_G0269960	0	0	0	0	0	0	0	0	0	0	0	0	0	0	0	0	0	0	0	0	0	0	0	0	0	0	0	0	0	0	0	0	0	1	0	0	0	0	0	0	0	0	0	0	0	0	0	0	0
DDB_G0269962	0	0	0	0	0	0	4	0	3	30	2	0	0	51	0	0	34	0	1	0	18	85	0	2	10	0	6	2	6	0	0	0	0	171	0	17	0	96	1	284	134	3	0	0	1	0	0	45	0
DDB_G0269964	165	116	250	7	0	1	33	14	326	64	137	20	260	115	0	72	97	70	11	23	8	10	206	0	4	79	70	282	8	15	178	100	1	106	147	123	411	59	34	257	142	91	15	0	7	2	40	10	3
DDB_G0269966	637	101	13	108	4	262	289	299	16	536	17	302	289	317	473	124	94	126	558	422	144	166	2	115	977	81	269	21	117	42	330	405	84	519	8	73	58	114	190	405	321	7	13	20	1	39	20	5	44
DDB_G0269968	0	23	0	25	0	0	0	0	0	0	144	60	3	0	0	0	0	498	114	64	3	0	0	3	0	0	3	0	0	0	0	2	35	184	1	0	32	41	10	219	0	0	1	4	18	0	50	97	49
DDB_G0269970	0	0	0	37	1	0	0	43	1	0	0	0	0	2	0	0	11	0	0	9	0	0	0	2	0	0	13	0	0	0	0	0	0	0	0	0	16	40	12	0	0	19	0	20	0	1	2	0	0
DDB_G0269972	1312	289	901	47	216	128	155	14	394	944	475	475	217	6	75	360	291	1092	412	399	27	1162	903	417	591	27	199	155	85	1045	1286	162	63	139	443	206	355	19	141	308	1254	692	695	239	317	346	1366	312	165
DDB_G0269974	0	7	1	0	3	21	21	19	49	0	2	3	0	1	2	14	0	12	1	16	0	3	0	2	0	0	3	32	4	18	31	12	5	7	8	4	0	8	12	1	1	3	4	2	2	1	1	7	7
DDB_G0269976	36	11	50	72	163	2	17	233	0	77	21	133	6	21	154	3	680	67	18	43	8	30	351	84	0	247	56	146	0	189	27	251	85	189	162	6	388	49	1	40	455	37	2	25	5	31	98	53	170
DDB_G0269978	1	18	0	0	0	0	61	0	0	180	4	26	0	0	0	0	0	0	0	0	2	0	0	0	7	3	0	0	0	0	3	0	0	0	0	0	0	0	0	0	0	0	0	0	0	3	0	24	0
DDB_G0269980	0	0	0	0	0	1	9	18	0	1	166	173	0	0	0	113	0	211	0	17	2	0	0	0	24	14	213	233	3	0	0	42	28	252	0	0	12	31	41	0	0	0	6	30	0	0	1	31	22
DDB_G0269982	46	20	2	0	37	270	169	1	20	57	62	0	11	1	428	17	5	25	17	17	98	40	1	95	20	0	281	0	18	0	4	92	9	7	1	489	384	26	32	0	43	686	9	196	13	536	178	193	52
DDB_G0269984	0	0	0	0	0	0	0	0	0	7	0	0	0	0	0	0	0	0	0	0	0	0	0	0	0	0	0	0	2	0	0	0	0	0	0	0	0	0	0	0	0	0	0	0	0	0	0	1	0
DDB_G0269986	7	0	0	0	0	0	50	125	0	90	168	16	3	0	0	0	0	96	0	45	14	32	0	4	0	67	55	0	27	0	1	1	0	0	0	7	0	17	1	0	0	13	0	2	0	0	0	0	7
DDB_G0269988	0	15	1	0	2	0	4	0	0	0	14	1	0	0	0	0	10	1	11	0	0	0	8	7	0	0	0	0	1	0	5	0	0	4	0	13	0	0	0	0	0	5	0	0	0	2	0	1	0
DDB_G0269990	0	40	111	5	0	43	0	123	0	49	31	79	0	5	88	0	0	0	58	22	21	0	0	0	2	0	24	5	0	0	40	25	1	0	1	40	136	1	0	23	0	0	0	4	13	0	11	0	12
DDB_G0269992	109	207	4	142	93	122	201	126	240	351	171	226	37	3	0	167	2	60	0	236	47	25	338	1	149	441	173	497	66	0	9	81	5	252	215	62	199	56	179	174	1	110	10	109	27	49	9	69	57
DDB_G0269994	222	64	83	23	77	41	24	88	10	36	278	73	27	31	14	4	358	69	133	214	22	85	0	5	10	190	105	66	44	119	99	32	95	159	25	132	287	142	68	380	55	0	28	12	1	5	17	12	3
DDB_G0269996	440	265	353	389	332	162	264	355	502	499	325	257	616	285	215	294	133	246	113	429	512	357	550	179	181	291	253	220	414	242	390	217	218	711	210	295	376	254	57	591	301	32	19	17	3	9	14	30	22
DDB_G0269998	12	70	40	198	14	16	0	0	112	19	51	0	0	6	0	94	32	221	0	79	1	59	23	10	2	0	0	0	0	0	44	0	64	229	23	0	27	0	33	0	22	1	0	4	0	4	25	0	20
DDB_G0270000	1	0	5	0	0	0	0	0	0	4	0	1	0	0	0	0	0	0	0	0	5	0	0	3	0	0	0	0	0	0	0	0	1	8	0	0	5	0	0	0	0	0	0	0	0	0	0	0	0
DDB_G0270002	0	0	3	0	0	0	0	0	0	1	0	21	1	3	0	1	0	0	0	0	0	0	0	0	0	0	0	0	7	0	0	48	2	0	0	0	0	0	0	0	0	0	0	0	0	0	0	1	1
DDB_G0270004	0	0	0	0	0	0	0	0	0	0	0	0	0	1	0	0	0	0	0	0	0	0	0	0	0	0	0	0	0	0	2	0	0	0	0	0	0	0	0	0	0	0	0	1	0	0	0	0	0
DDB_G0270006	479	264	134	77	145	3	188	231	4	175	174	1	367	41	1042	4	141	21	323	117	82	48	0	248	0	693	101	141	80	111	443	0	93	381	1	69	664	174	70	1	54	1	0	175	4	142	15	245	418
DDB_G0270008	416	225	119	232	244	269	268	198	87	484	752	441	193	492	170	52	198	178	175	168	374	30	193	271	288	127	313	168	27	346	432	113	148	123	251	251	881	249	66	181	135	49	99	79	36	33	61	100	91
DDB_G0270010	32	2	0	1	0	0	0	0	11	7	45	8	17	2	0	0	17	33	0	24	0	21	2	0	0	18	0	4	16	6	4	23	0	0	48	0	22	0	0	17	0	3	0	4	1	0	0	5	3
DDB_G0270012	1115	318	131	281	723	580	410	618	257	909	1125	292	351	1133	157	84	366	361	2135	818	164	435	171	427	327	156	399	173	188	544	129	236	240	3	80	724	460	452	312	399	266	229	79	88	68	32	109	156	155
DDB_G0270014	0	142	21	10	2	30	24	6	163	0	9	23	12	226	0	2	1	10	124	41	82	0	14	17	41	18	1	320	2	3	9	39	18	0	0	5	68	7	5	0	3	3	57	107	21	2	3	23	0
DDB_G0270016	1	59	117	9	2	0	0	1	0	4	0	133	3	95	0	0	52	17	0	0	5	0	0	42	94	0	0	0	13	0	30	5	61	2	2	0	0	0	0	0	32	12	17	16	17	0	0	4	13
DDB_G0270018	279	2	3	5	16	0	104	4	11	96	115	131	206	1	0	35	27	2	0	18	55	17	0	59	223	238	53	6	8	3	0	0	0	55	0	65	64	25	5	3	0	28	162	8	9	22	0	20	14
DDB_G0270020	1	1	0	0	0	0	0	17	0	0	0	0	3	0	0	0	0	0	0	0	16	0	0	0	0	0	1	0	0	0	0	77	0	0	0	0	0	0	0	0	2	0	0	0	2	19	0	1	5
DDB_G0270022	2	350	30	39	109	2	22	55	0	28	100	17	12	72	3	2	13	85	122	1	3	6	0	326	254	9	104	312	72	249	20	201	8	162	3	149	0	61	56	16	288	17	0	156	3	272	143	0	48
DDB_G0270024	0	22	24	24	0	2	138	437	2	0	72	20	63	0	242	4	1	0	0	428	19	8	2	83	68	0	55	0	0	7	60	1	171	101	0	377	1	9	2	0	147	0	249	15	12	436	1	129	313
DDB_G0270026	722	811	645	380	127	467	405	505	364	585	609	113	418	544	646	277	200	466	287	627	880	346	375	172	261	852	407	1026	410	311	1209	451	162	595	334	107	929	229	48	621	1150	756	836	1554	1553	687	1081	447	496
DDB_G0270028	192	1635	11	1350	230	595	210	769	190	1523	593	535	313	1	0	261	0	8	787	1114	83	715	1257	474	1145	143	619	667	227	363	972	0	145	351	4	304	531	203	155	46	828	6	1679	241	170	327	623	47	582
DDB_G0270030	6	2	0	0	0	0	20	0	0	2	98	1	0	14	0	0	267	4	0	6	17	11	0	65	0	0	5	99	0	141	9	0	92	0	0	19	60	1	58	8	0	12	6	1	5	0	19	0	0
DDB_G0270032	31	0	0	0	0	0	5	0	0	28	0	0	0	16	0	0	0	0	0	0	2	0	0	0	0	0	0	0	0	1	59	0	37	0	0	5	2	6	0	0	0	0	0	0	13	0	4	0	1
DDB_G0270034	97	84	392	170	249	97	101	206	210	252	283	174	153	613	326	199	174	348	193	135	87	47	167	20	236	228	130	123	175	223	176	96	90	107	250	189	752	123	69	187	64	92	47	79	68	59	63	36	79
DDB_G0270036	5	27	118	473	167	135	96	188	0	13	0	4	90	298	95	73	5	47	1	174	216	185	0	2	184	552	164	0	99	73	176	168	63	5	108	54	238	84	18	224	11	248	103	63	121	60	27	142	54
DDB_G0270038	160	37	0	0	0	0	14	30	0	0	14	0	0	0	0	0	0	5	0	0	0	39	0	0	19	0	0	24	86	26	56	2	40	0	0	0	17	1	8	0	57	17	0	4	0	1	2	3	0
DDB_G0270040	0	0	0	1	2	3	71	0	0	5	38	0	0	1	1	0	0	0	0	0	0	0	0	0	0	0	0	0	0	0	1	0	0	0	1	1	6	4	0	0	0	122	0	0	0	12	0	0	1
DDB_G0270042	281	86	235	8	8	12	185	657	3	244	338	2	446	72	2689	32	121	82	49	144	483	258	1142	51	146	256	18	8	412	312	18	172	68	24	11	254	54	75	101	13	894	58	66	1020	52	1	92	242	860
DDB_G0270044	3	0	1	112	7	1	30	63	0	99	0	38	0	3	8	141	0	116	228	56	0	1	174	13	23	4	104	0	139	6	17	47	28	27	46	12	55	46	26	0	3	0	0	1	0	0	23	18	25
DDB_G0270046	1	0	0	0	1	1	1	0	1	1	1	2	2	28	4	1	1	2	49	2	2	0	0	0	1	3	18	1	0	3	2	1	37	0	4	0	1	2	0	0	0	2	2	1	0	0	1	0	2
DDB_G0270048	0	0	17	1	0	0	7	6	0	0	51	65	1	0	0	18	0	0	311	101	0	0	0	0	125	0	10	5	0	0	37	30	0	36	0	13	1	0	4	150	0	19	0	0	0	0	0	0	2
DDB_G0270050	13	57	176	168	12	0	1	162	1	270	170	71	4	664	0	134	340	122	0	126	0	3	14	6	4	26	5	0	62	153	143	83	4	188	57	357	70	10	86	4	15	0	0	0	0	0	0	6	26
DDB_G0270052	0	0	0	0	16	0	3	0	0	11	57	0	0	112	0	0	0	0	0	18	44	0	0	0	0	0	12	0	0	0	0	7	2	0	8	12	53	0	5	0	28	0	0	0	0	0	0	4	1
DDB_G0270054	4	2	6	9	2	8	2	1	0	9	4	1	2	7	3	3	9	7	23	4	28	8	6	7	42	16	6	0	1	0	0	0	0	2	9	1	10	7	4	4	4	0	0	0	12	7	0	2	0
DDB_G0270056	1	18	18	4	0	8	12	1	0	24	1	1	0	21	0	0	1	0	5	9	0	0	1	2	0	0	16	20	0	1	2	0	5	0	1	4	3	0	0	1	4	1	0	0	0	69	0	0	0
DDB_G0270058	0	18	0	0	39	0	0	0	0	64	10	0	66	0	0	0	0	13	0	0	412	0	0	1	0	0	0	128	0	0	21	0	0	0	0	0	0	51	0	0	0	62	0	106	0	0	3	0	81
DDB_G0270060	0	0	0	0	0	0	0	0	0	0	0	0	0	0	0	0	0	15	0	0	2	0	0	3	0	2	8	42	0	0	101	0	9	0	0	0	0	1	0	1	0	0	0	6	0	0	0	0	19
[truncated: 12,124 more rows]
[truncated: 389 more columns]
