# Supplementary material for: Generation of Single-Cell Transcript Variability by Repression
Source: Curr Biol. 2017 Jun 19;27(12):1811–1817.e3. doi: 10.1016/j.cub.2017.05.028 (PMC5483230; doi:10.1016/j.cub.2017.05.028)
Supplement: Data S2. Gene Ontology Analysis of Variable and Homogenously Expressed Genes [file mmc3.xlsx]

## Sheet: homogeneous at 0h
Data S2.
GO term	GO ID	fold Enrichment	P-value
mitochondrial ATP synthesis coupled electron transport	GO:0042775	5.6	0.00131
ATP hydrolysis coupled proton transport	GO:0015991	5.3	0.0145
cytoplasmic translation	GO:0002181	4.86	4.31e-05
translational initiation	GO:0006413	4.41	2.45e-07
positive regulation of actin filament polymerization	GO:0030838	4.38	0.00397
ribosomal large subunit biogenesis	GO:0042273	4.02	9.1e-07
ribosome assembly	GO:0042255	3.31	0.0332
ribosomal small subunit biogenesis	GO:0042274	3.3	0.00146
rRNA processing	GO:0006364	2.58	2.78e-05
cellular homeostasis	GO:0019725	2.43	0.0064
intracellular protein transport	GO:0006886	2.03	0.000445
nucleobase-containing compound biosynthetic process	GO:0034654	1.74	0.00327

## Sheet: homogeneous at 6h
GO term	GO ID	fold Enrichment	P-value
positive regulation of adenylate cyclase activity	GO:0045762	5.31	0.0141
cAMP-mediated signaling	GO:0019933	4.33	0.00965
response to differentiation-inducing factor 1	GO:1903013	4.11	0.00216
response to endoplasmic reticulum stress	GO:0034976	3.75	0.00693
positive regulation of intracellular signal transduction	GO:1902533	3.74	0.0252
regulation of sorocarp development	GO:0031156	2.88	0.0201
chemotaxis to cAMP	GO:0043327	2.79	0.00625
actin filament organization	GO:0007015	2.58	0.00406
regulation of protein modification process	GO:0031399	2.48	0.0314
cell motility	GO:0048870	2.4	0.0395
protein ubiquitination	GO:0016567	2.28	0.00995
regulation of hydrolase activity	GO:0051336	2.25	0.0237
aggregation involved in sorocarp development	GO:0031152	2.25	0.00203
small GTPase mediated signal transduction	GO:0007264	2.21	9.99e-05
positive regulation of macromolecule metabolic process	GO:0010604	2.13	0.00608
protein phosphorylation	GO:0006468	1.8	0.00937
negative regulation of biological process	GO:0048519	1.77	0.0122

## Sheet: homogeneous at 0h and 6h
		0h		6h
GO term	GO ID	fold Enrichment	P-value	fold Enrichment	P-value
hydrogen ion transmembrane transport	GO:1902600	5.76	3.02e-06	4.58	0.00109
proteasome assembly	GO:0043248	5.46	0.028	6.18	0.00124
ATP metabolic process	GO:0046034	3.95	2.6e-06	3.2	0.0015
positive regulation of cellular component organization	GO:0051130	3.25	0.000245	2.84	0.00698
cellular respiration	GO:0045333	3.22	0.00133	3.04	0.00351
regulation of cellular component biogenesis	GO:0044087	2.94	1.93e-05	2.33	0.0285
proteasome-mediated ubiquitin-dependent protein catabolic process	GO:0043161	2.8	0.00589	3.05	0.0002
coenzyme metabolic process	GO:0006732	2.39	0.00506	2.25	0.0167
regulation of biological quality	GO:0065008	2.2	4.79e-07	1.86	0.00176
regulation of transcription, DNA-templated	GO:0006355	1.72	0.0227	1.67	0.0417

## Sheet: variable at 0h
GO term	GO ID	fold Enrichment	P-value
regulation of cellular response to stress	GO:0080135	3.55	0.0447
response to mercury ion	GO:0046689	3.23	0.00995
single-organism carbohydrate metabolic process	GO:0044723	2.3	0.048
culmination involved in sorocarp development	GO:0031154	2.17	0.029
DNA repair	GO:0006281	2.15	0.000989
response to starvation	GO:0042594	1.99	0.0307
organophosphate metabolic process	GO:0019637	1.78	0.00512
phosphate-containing compound metabolic process	GO:0006796	1.48	0.00785

## Sheet: variable at 6h
GO term	GO ID	fold Enrichment	P-value
cytoplasmic translation	GO:0002181	3.93	0.0142
alpha-amino acid catabolic process	GO:1901606	3.57	0.000394
nucleoside metabolic process	GO:0009116	3.35	0.00193
cellular amino acid biosynthetic process	GO:0008652	3.1	0.0169
monocarboxylic acid metabolic process	GO:0032787	2.48	0.000217
lipid metabolic process	GO:0006629	1.88	0.000525
organic cyclic compound biosynthetic process	GO:1901362	1.62	0.0144
RNA processing	GO:0006396	1.61	0.0469

## Sheet: variable at 0h and 6h
		0h		6h
GO term	GO ID	fold Enrichment	P-value	fold Enrichment	P-value
tRNA aminoacylation for protein translation	GO:0006418	4.33	6.54e-06	3.99	0.00042
nucleobase metabolic process	GO:0009112	4.04	0.00522	4.47	0.00147
carbohydrate derivative catabolic process	GO:1901136	3.1	0.0457	3.24	0.0436
response to bacterium	GO:0009617	3	4.71e-05	3.12	4.74e-05
cell adhesion	GO:0007155	2.53	0.00594	2.43	0.0439
chemotaxis	GO:0006935	2.53	4.4e-06	2.58	9.04e-06
chemical homeostasis	GO:0048878	2.4	0.0162	2.4	0.0418
carbohydrate metabolic process	GO:0005975	2.34	1.99e-05	2.26	0.000421
single-organism catabolic process	GO:0044712	1.99	0.000976	2.43	1.75e-07
cellular response to stress	GO:0033554	1.84	5.07e-06	1.65	0.0105
macromolecular complex subunit organization	GO:0043933	1.69	0.0207	1.87	0.000655
sorocarp development	GO:0030587	1.69	0.000126	1.65	0.00174
oxidation-reduction process	GO:0055114	1.61	0.00353	2.05	4.92e-10
cellular component assembly	GO:0022607	1.57	0.0192	1.63	0.00906
